# Supplementary material for: In vitro models of the crosstalk between multiple myeloma and stromal cells recapitulate the mild NF-κB activation observed in vivo
Source: Cell Death Dis. 2024 Oct 6;15(10):731. doi: 10.1038/s41419-024-07038-1 (PMC11456592; doi:10.1038/s41419-024-07038-1)
Supplement: Supplementary file 2 — Supplementary table 1 [file 41419_2024_7038_MOESM2_ESM.xlsx]

## Sheet: data
id	type	cancer_driver	cDNA	protein	gene_id	gene_type	gene_symbol	gene_tumour_suppressor
341197	snp	TRUE	c.35G>C	p.G12A	SIDG13960	gene	KRAS
341192	snp	FALSE	c.1384G>A	p.E462K	SIDG00004	gene	A2M
341344	snp	FALSE	c.2396G>A	p.R799H	SIDG00059	gene	ABCA10
341335	snp	FALSE	c.2712G>A	p.M904I	SIDG00078	gene	ABCC3
341574	splice_variant	FALSE	c.1959-4C>T	p.?	SIDG00080	gene	ABCC5
365801	frameshift	FALSE	c.2347_2352delAACCTGinsT	p.N783fs*9	SIDG00080	gene	ABCC5
341576	snp	FALSE	c.2059C>T	p.R687C	SIDG00106	gene	ABCF3
341429	snp	FALSE	c.1845G>C	p.M615I	SIDG00111	gene	ABCG8
341547	snp	FALSE	c.515T>C	p.L172P	SIDG00128	gene	ABHD14B
341219	snp	FALSE	c.1390G>A	p.E464K	SIDG00172	gene	ACAD10
341124	splice_variant	FALSE	c.701-4C>T	p.?	SIDG00246	gene	ACSL5
341282	snp	FALSE	c.344G>A	p.R115Q	SIDG00249	gene	ACSM2A
341097	snp	FALSE	c.1519A>G	p.M507V	SIDG00315	gene	ACTN2
341571	snp	FALSE	c.70T>G	p.C24G	SIDG00343	gene	ACTRT3
341272	snp	FALSE	c.1715A>C	p.N572T	SIDG00416	gene	ADAMTS17
341201	snp	FALSE	c.3719C>A	p.P1240Q	SIDG00420	gene	ADAMTS20
341647	snp	FALSE	c.15880T>A	p.F5294I	SIDG00493	gene	ADGRV1
341054	snp	FALSE	c.7G>A	p.G3R	SIDG00534	gene	ADORA3
341692	snp	FALSE	c.1072G>A	p.A358T	SIDG00575	gene	AFG1L
341609	snp	FALSE	c.1238A>T	p.Q413L	SIDG00579	gene	AFM
341107	splice_variant	FALSE	c.497+1G>A	p.?	SIDG00591	gene	AGAP6
341149	snp	FALSE	c.638A>G	p.K213R	SIDG00601	gene	AGBL2
341751	snp	FALSE	c.332C>T	p.A111V	SIDG00637	gene	AGPAT5
341034	snp	FALSE	c.286C>T	p.R96C	SIDG00665	gene	AHDC1
365722	deletion	FALSE	c.3107_3109delCCT	p.S1036delS	SIDG00665	gene	AHDC1
341249	snp	FALSE	c.818A>G	p.H273R	SIDG00723	gene	AK7
341792	snp	FALSE	c.2485C>T	p.P829S	SIDG00753	gene	AKNA
341561	snp	FALSE	c.16G>C	p.A6P	SIDG00794	gene	ALCAM
341404	snp	FALSE	c.671T>C	p.L224P	SIDG00818	gene	ALDH16A1
341118	snp	FALSE	c.1330G>A	p.A444T	SIDG00819	gene	ALDH18A1
341146	snp	FALSE	c.457C>G	p.H153D	SIDG00863	gene	ALKBH3
341421	snp	FALSE	c.146G>A	p.W49*	SIDG00870	gene	ALLC
341474	splice_variant	FALSE	c.856+5T>G	p.?	SIDG00894	gene	ALPG
341472	snp	FALSE	c.826A>C	p.M276L	SIDG00892	gene	ALPP
341473	splice_variant	FALSE	c.865+5T>G	p.?	SIDG00892	gene	ALPP
341608	snp	FALSE	c.228G>T	p.M76I	SIDG00907	gene	AMBN
341441	snp	FALSE	c.2780C>T	p.A927V	SIDG00956	gene	ANAPC1
341613	snp	FALSE	c.10861C>G	p.L3621V	SIDG00989	gene	ANK2
341480	snp	FALSE	c.557G>A	p.R186H	SIDG00994	gene	ANKEF1
341481	snp	FALSE	c.1140C>G	p.H380Q	SIDG00994	gene	ANKEF1
341381	snp	FALSE	c.664G>A	p.V222I	SIDG01002	gene	ANKLE1
341779	snp	FALSE	c.1225T>G	p.S409A	SIDG01035	gene	ANKRD20A8P
341436	snp	FALSE	c.3959G>T	p.R1320M	SIDG01080	gene	ANKRD36C
341437	splice_variant	FALSE	c.203-6T>A	p.?	SIDG01080	gene	ANKRD36C
341711	snp	FALSE	c.1210A>T	p.T404S	SIDG01113	gene	ANLN
341271	snp	FALSE	c.58G>A	p.V20M	SIDG01139	gene	ANPEP
341627	snp	FALSE	c.399G>C	p.L133F	SIDG01160	gene	ANXA10
341368	snp	FALSE	c.1126T>G	p.C376G	SIDG01209	gene	APBA3
341218	snp	FALSE	c.262T>C	p.Y88H	SIDG01288	gene	APPL2
365793	frameshift	FALSE	c.455delG	p.S152fs*24	SIDG01310	gene	AQP12B
341814	snp	FALSE	c.2017A>G	p.I673V	SIDG01312	gene	AR
341695	snp	FALSE	c.398G>A	p.S133N	SIDG01371	gene	ARHGAP18
341186	snp	FALSE	c.4784G>T	p.R1595L	SIDG01394	gene	ARHGAP32
341806	snp	FALSE	c.1964C>G	p.S655C	SIDG01361	gene	ARHGAP6
341645	snp	FALSE	c.2209G>A	p.V737M	SIDG01437	gene	ARHGEF28
341824	snp	FALSE	c.1369A>G	p.M457V	SIDG01417	gene	ARHGEF6
365781	insertion	FALSE	c.1678_1679insGCA	p.S559_N560insS	SIDG01449	gene	ARID3A
341532	snp	FALSE	c.817G>A	p.E273K	SIDG01575	gene	ARSA
341797	snp	FALSE	c.622A>G	p.T208A	SIDG01683	gene	ASS1
341015	snp	FALSE	c.1555G>A	p.A519T	SIDG01712	gene	ATAD3B
341125	snp	FALSE	c.1354C>T	p.R452C	SIDG01718	gene	ATE1
341278	snp	FALSE	c.837C>A	p.S279R	SIDG01734	gene	ATF7IP2
341279	snp	FALSE	c.1513C>T	p.R505*	SIDG01734	gene	ATF7IP2
341248	snp	FALSE	c.4766C>A	p.T1589K	SIDG01736	gene	ATG2B
341175	snp	FALSE	c.4138C>T	p.H1380Y	SIDG01764	gene	ATM
341024	snp	FALSE	c.2339A>C	p.H780P	SIDG01944	gene	ATP13A2
365790	frameshift	FALSE	c.81_82delGA	p.E29fs*70	SIDG01877	gene	ATP6V1B1
341736	splice_variant	FALSE	c.158+1G>A	p.?	SIDG01888	gene	ATP6V1F
341479	snp	FALSE	c.3019G>A	p.D1007N	SIDG01957	gene	ATRN
341807	snp	FALSE	c.1026A>C	p.L342F	SIDG01966	gene	ATXN3L
341808	snp	FALSE	c.491T>C	p.V164A	SIDG01966	gene	ATXN3L
341748	snp	FALSE	c.906T>A	p.C302*	SIDG02090	gene	BAGE3
341052	snp	FALSE	c.628G>A	p.E210K	SIDG02156	gene	BCAR3
341513	snp	FALSE	c.1400C>T	p.A467V	SIDG02186	gene	BCL2L13
341697	snp	FALSE	c.893G>A	p.R298Q	SIDG02203	gene	BCLAF1
341178	snp	FALSE	c.1414C>T	p.R472*	SIDG02208	gene	BCO2
341518	snp	FALSE	c.3286A>G	p.T1096A	SIDG02212	gene	BCR
341041	snp	FALSE	c.616C>T	p.R206W	SIDG02249	gene	BEND5
365733	frameshift	FALSE	c.1404_1405delCT	p.*469fs*19	SIDG02251	gene	BEND7
341109	snp	FALSE	c.2365A>G	p.T789A	SIDG02285	gene	BICC1
341110	splice_variant	FALSE	c.2795-4C>G	p.?	SIDG02285	gene	BICC1
341236	snp	FALSE	c.252C>G	p.H84Q	SIDG02381	gene	BMS1P18
365794	frameshift	FALSE	c.796delG	p.E266fs*11	SIDG02481	gene	BPIFB6
341523	snp	FALSE	c.778G>A	p.D260N	SIDG02483	gene	BPIFC
341330	snp	FALSE	c.3418A>G	p.S1140G	SIDG02496	gene	BRCA1
341504	snp	FALSE	c.6148A>G	p.T2050A	SIDG02546	gene	BRWD1
341505	snp	FALSE	c.2010G>A	p.M670I	SIDG02546	gene	BRWD1
341251	snp	FALSE	c.1078G>A	p.V360I	SIDG02574	gene	BTBD6
341247	snp	FALSE	c.151G>A	p.E51K	SIDG02576	gene	BTBD7
365812	deletion	FALSE	c.1015_1017delACA	p.T341delT	SIDG02635	gene	BTNL9
341127	snp	FALSE	c.95C>T	p.A32V	SIDG03006	gene	C10orf90
341308	snp	FALSE	c.892G>A	p.D298N	SIDG03170	gene	C17orf97
365786	deletion	FALSE	c.272_274delAGG	p.E92delE	SIDG03197	gene	C19orf33
341402	snp	FALSE	c.217G>A	p.A73T	SIDG03209	gene	C19orf73
341068	snp	FALSE	c.305G>T	p.C102F	SIDG02684	gene	C1orf68
341419	snp	FALSE	c.168A>T	p.E56D	SIDG02798	gene	C2orf90
365808	insertion	FALSE	c.470_482delCAGGGATGACAAGinsA	p.S157_S161delinsY	SIDG02838	gene	C4orf17
341629	snp	FALSE	c.54G>C	p.E18D	SIDG02844	gene	C4orf47
341599	snp	FALSE	c.637G>C	p.V213L	SIDG02846	gene	C4orf50
341400	snp	FALSE	c.249C>A	p.F83L	SIDG02851	gene	C5AR1
341688	snp	FALSE	c.466G>C	p.E156Q	SIDG02897	gene	C6orf163
365779	frameshift	FALSE	c.1138_1139delTG	p.*380fs*4	SIDG03292	gene	CABYR
341803	snp	FALSE	c.2989A>G	p.T997A	SIDG03298	gene	CACNA1B
341804	snp	FALSE	c.2993C>T	p.T998M	SIDG03298	gene	CACNA1B
341550	splice_variant	FALSE	c.1566-8T>G	p.?	SIDG03307	gene	CACNA1D
341084	splice_variant	FALSE	c.6399+3G>A	p.?	SIDG03308	gene	CACNA1E
341452	snp	FALSE	c.1229T>A	p.M410K	SIDG03323	gene	CACNB4
341038	snp	FALSE	c.928T>C	p.S310P	SIDG03416	gene	CAP1
341681	snp	FALSE	c.572G>A	p.R191Q	SIDG03432	gene	CAPN11
341090	snp	FALSE	c.944T>A	p.L315Q	SIDG03428	gene	CAPN8
341027	splice_variant	FALSE	c.732-6C>T	p.?	SIDG03449	gene	CAPZB
341466	snp	FALSE	c.1009C>T	p.H337Y	SIDG03550	gene	CAVIN2
341774	snp	FALSE	c.749C>G	p.T250S	SIDG03572	gene	CBWD1
341630	snp	FALSE	c.302G>T	p.S101I	SIDG03707	gene	CCDC110
341631	snp	FALSE	c.56C>T	p.S19L	SIDG03707	gene	CCDC110
341464	snp	FALSE	c.196G>A	p.D66N	SIDG03729	gene	CCDC141
341233	snp	FALSE	c.6173C>T	p.S2058L	SIDG03755	gene	CCDC168
341051	snp	FALSE	c.2065G>A	p.E689K	SIDG03628	gene	CCDC18
341564	snp	FALSE	c.2824G>A	p.E942K	SIDG03680	gene	CCDC80
341140	snp	FALSE	c.133C>T	p.R45C	SIDG03793	gene	CCKBR
365830	frameshift	FALSE	c.912_913insT	p.T305fs*4	SIDG03847	gene	CCNE2
341709	splice_variant	FALSE	c.438+9G>C	p.?	SIDG03922	gene	CCZ1
341398	snp	FALSE	c.236C>A	p.T79N	SIDG04005	gene	CD177P1
341076	snp	FALSE	c.704G>C	p.W235S	SIDG03925	gene	CD1B
341075	snp	FALSE	c.401T>C	p.V134A	SIDG03927	gene	CD1D
341494	snp	FALSE	c.118C>T	p.Q40*	SIDG03962	gene	CD40
341132	snp	FALSE	c.2480G>T	p.G827V	SIDG04135	gene	CDHR5
341017	snp	FALSE	c.1965T>G	p.D655E	SIDG04165	gene	CDK11B
341018	snp	FALSE	c.1964T>C	p.V655A	SIDG04165	gene	CDK11B
341669	snp	FALSE	c.1733A>G	p.Y578C	SIDG04175	gene	CDKAL1
341240	snp	FALSE	c.1059C>A	p.Y353*	SIDG04176	gene	CDKL1
341650	snp	FALSE	c.410T>C	p.I137T	SIDG04200	gene	CDO1
341394	snp	FALSE	c.433G>A	p.V145I	SIDG04262	gene	CEACAM4
341030	snp	FALSE	c.250G>A	p.V84M	SIDG04304	gene	CELA3B
341181	snp	FALSE	c.285C>A	p.S95R	SIDG03684	gene	CENATAC
341641	snp	FALSE	c.76A>G	p.R26G	SIDG04336	gene	CENPK
341019	snp	FALSE	c.587C>T	p.P196L	SIDG04375	gene	CEP104
365741	deletion	FALSE	c.3310-2_3310delagG	p.?	SIDG04378	gene	CEP126
365756	frameshift	FALSE	c.4210_4211delGT	p.V1404fs*3	SIDG04382	gene	CEP152
341686	snp	FALSE	c.3193G>A	p.D1065N	SIDG04383	gene	CEP162
341354	snp	FALSE	c.2243C>T	p.T748I	SIDG04389	gene	CEP192
341215	snp	FALSE	c.2801G>T	p.C934F	SIDG04391	gene	CEP290
341173	snp	FALSE	c.3706A>T	p.I1236F	SIDG04392	gene	CEP295
341390	snp	FALSE	c.471C>G	p.Y157*	SIDG04372	gene	CEP89
341456	splice_variant	FALSE	c.1002+8A>G	p.?	SIDG04411	gene	CERS6
341296	snp	FALSE	c.592C>G	p.L198V	SIDG04418	gene	CES4A
341122	snp	FALSE	c.2990T>C	p.L997S	SIDG04428	gene	CFAP43
341565	snp	FALSE	c.1457C>T	p.A486V	SIDG04429	gene	CFAP44
341039	splice_variant	FALSE	c.1543-6C>T	p.?	SIDG04437	gene	CFAP57
365720	frameshift	FALSE	c.2214delC	p.G739fs*33	SIDG04445	gene	CFAP74
365721	frameshift	FALSE	c.2194delG	p.A732fs*40	SIDG04445	gene	CFAP74
365792	frameshift	FALSE	c.2_3insT	p.K2fs*1	SIDG04482	gene	CFLAR
341649	snp	FALSE	c.584A>G	p.N195S	SIDG04542	gene	CHD1
341291	snp	FALSE	c.1984A>G	p.M662V	SIDG04551	gene	CHD9
341292	snp	FALSE	c.7420A>T	p.I2474F	SIDG04551	gene	CHD9
341085	snp	FALSE	c.1325C>T	p.A442V	SIDG04576	gene	CHIT1
365731	frameshift	FALSE	c.579_582delGAGT	p.S194fs*3	SIDG04576	gene	CHIT1
341167	snp	FALSE	c.425G>T	p.G142V	SIDG04616	gene	CHRDL2
341458	snp	FALSE	c.1154A>G	p.K385R	SIDG04627	gene	CHRNA1
341439	snp	FALSE	c.1018G>A	p.E340K	SIDG04652	gene	CHST10
341395	snp	FALSE	c.4133C>G	p.S1378C	SIDG04675	gene	CIC
341280	snp	FALSE	c.460G>A	p.D154N	SIDG04708	gene	CIITA
341386	snp	FALSE	c.2743C>T	p.R915*	SIDG04710	gene	CILP2
341366	snp	FALSE	c.312G>T	p.R104S	SIDG04720	gene	CIRBP-AS1
341305	snp	FALSE	c.1178C>G	p.T393S	SIDG04840	gene	CLEC18B
341191	snp	FALSE	c.413G>A	p.R138Q	SIDG04821	gene	CLEC4D
341758	snp	FALSE	c.38G>A	p.R13H	SIDG04909	gene	CLU
341310	snp	FALSE	c.2086G>C	p.E696Q	SIDG04911	gene	CLUH
341295	snp	FALSE	c.460G>A	p.V154M	SIDG04956	gene	CMTM4
341227	snp	FALSE	c.751G>A	p.E251K	SIDG04988	gene	CNMD
341093	splice_variant	FALSE	c.381+4T>C	p.?	SIDG05079	gene	COG2
341694	snp	FALSE	c.968G>A	p.G323E	SIDG05121	gene	COL10A1
341121	snp	FALSE	c.958A>G	p.T320A	SIDG05130	gene	COL17A1
341567	snp	FALSE	c.559C>T	p.R187W	SIDG05114	gene	COL6A6
341568	snp	FALSE	c.2472G>C	p.E824D	SIDG05114	gene	COL6A6
341543	snp	FALSE	c.2371G>A	p.V791I	SIDG05115	gene	COL7A1
341382	snp	FALSE	c.380C>T	p.P127L	SIDG05149	gene	COLGALT1
341307	snp	FALSE	c.429A>C	p.*143Y	SIDG05220	gene	COTL1
341490	snp	FALSE	c.412G>A	p.E138K	SIDG05226	gene	COX4I2
341378	snp	FALSE	c.3430G>A	p.E1144K	SIDG05307	gene	CPAMD8
341604	snp	FALSE	c.1642A>G	p.I548V	SIDG13697	gene	CRACD
365824	frameshift	FALSE	c.172_178delGGTTTTG	p.G58fs*19	SIDG05389	gene	CREB3L2
341597	snp	FALSE	c.977A>G	p.H326R	SIDG05414	gene	CRIPAK
341485	splice_variant	FALSE	c.534+2T>C	p.?	SIDG05429	gene	CRNKL1
341023	snp	FALSE	c.1465G>C	p.G489R	SIDG05431	gene	CROCC
341522	snp	FALSE	c.152C>A	p.A51E	SIDG05459	gene	CRYBB1
341340	snp	FALSE	c.615G>C	p.M205I	SIDG05506	gene	CSH1
365775	frameshift	FALSE	c.395_398delTGGT	p.L132fs*13	SIDG05508	gene	CSHL1
341108	snp	FALSE	c.854C>G	p.A285G	SIDG05578	gene	CSTF2T
341827	snp	FALSE	c.17A>G	p.Q6R	SIDG05615	gene	CTAG2
341164	snp	FALSE	c.458A>G	p.Q153R	SIDG05688	gene	CTSF
341734	snp	FALSE	c.737A>C	p.N246T	SIDG05707	gene	CTTNBP2
341102	snp	FALSE	c.814G>A	p.G272R	SIDG05716	gene	CUBN
341744	snp	FALSE	c.1076C>T	p.A359V	SIDG05722	gene	CUL1
341816	snp	FALSE	c.917T>G	p.V306G	SIDG05772	gene	CXCR3
341339	snp	FALSE	c.413C>T	p.A138V	SIDG05811	gene	CYB561
341263	snp	FALSE	c.1087G>A	p.A363T	SIDG05973	gene	CYP11A1
365814	deletion	FALSE	c.16_18delCTG	p.L10delL	SIDG05981	gene	CYP21A2
341116	snp	FALSE	c.768C>A	p.H256Q	SIDG05985	gene	CYP26C1
341117	snp	FALSE	c.1273T>C	p.F425L	SIDG05892	gene	CYP2C8
341128	snp	FALSE	c.862G>A	p.G288S	SIDG05908	gene	CYP2E1
341040	snp	FALSE	c.794G>A	p.R265Q	SIDG05938	gene	CYP4B1
341376	splice_variant	FALSE	c.648-7T>C	p.?	SIDG05945	gene	CYP4F12
365739	deletion	FALSE	c.458_460delCTT	p.S153delS	SIDG06088	gene	DBX1
341625	snp	FALSE	c.8470C>G	p.P2824A	SIDG06124	gene	DCHS2
341185	snp	FALSE	c.769C>T	p.R257W	SIDG06137	gene	DCPS
341213	snp	FALSE	c.823G>A	p.A275T	SIDG06147	gene	DCTN2
341176	snp	FALSE	c.1557A>C	p.Q519H	SIDG06202	gene	DDX10
365744	deletion	FALSE	c.2271+3_2271+18del16	p.?	SIDG06214	gene	DDX11L8
365745	frameshift	FALSE	c.2602delC	p.P869fs*>38	SIDG06214	gene	DDX11L8
341193	splice_variant	FALSE	c.881-3C>T	p.?	SIDG06221	gene	DDX12P
365746	frameshift	FALSE	c.2604delC	p.C869fs*38	SIDG06221	gene	DDX12P
341754	snp	FALSE	c.28A>G	p.I10V	SIDG06297	gene	DEFB104B
341371	snp	FALSE	c.1534A>G	p.S512G	SIDG06363	gene	DENND1C
341768	snp	FALSE	c.3034A>G	p.M1012V	SIDG06367	gene	DENND3
341769	splice_variant	FALSE	c.3139+9G>A	p.?	SIDG06367	gene	DENND3
341196	splice_variant	FALSE	c.129+8T>G	p.?	SIDG06389	gene	DERA
365795	frameshift	FALSE	c.1529_1530delCT	p.S510fs*12	SIDG06485	gene	DGCR2
341100	snp	FALSE	c.1300G>A	p.G434S	SIDG06539	gene	DHTKD1
341427	snp	FALSE	c.3291T>A	p.F1097L	SIDG06556	gene	DHX57
341089	snp	FALSE	c.1148G>A	p.R383Q	SIDG06599	gene	DISP1
341020	snp	FALSE	c.3871G>A	p.V1291M	SIDG06601	gene	DISP3
341177	snp	FALSE	c.164T>G	p.V55G	SIDG06610	gene	DLAT
341114	snp	FALSE	c.2488C>T	p.H830Y	SIDG06628	gene	DLG5
341333	snp	FALSE	c.757C>A	p.H253N	SIDG06653	gene	DLX3
341612	snp	FALSE	c.721G>C	p.E241Q	SIDG06673	gene	DMP1
341726	snp	FALSE	c.524G>A	p.R175H	SIDG06684	gene	DMTF1
341651	snp	FALSE	c.3959C>T	p.P1320L	SIDG06687	gene	DMXL1
341222	snp	FALSE	c.7703T>A	p.I2568N	SIDG06704	gene	DNAH10
341223	snp	FALSE	c.7705G>C	p.A2569P	SIDG06704	gene	DNAH10
341551	snp	FALSE	c.1622G>A	p.G541E	SIDG06707	gene	DNAH12
341091	snp	FALSE	c.10076A>G	p.K3359R	SIDG06709	gene	DNAH14
341351	snp	FALSE	c.4923G>C	p.Q1641H	SIDG06710	gene	DNAH17
341284	snp	FALSE	c.4483G>A	p.A1495T	SIDG06698	gene	DNAH3
341318	snp	FALSE	c.12835G>A	p.G4279S	SIDG06703	gene	DNAH9
341113	snp	FALSE	c.139A>C	p.S47R	SIDG06738	gene	DNAJB12
365734	frameshift	FALSE	c.2803delG	p.G935fs*36	SIDG06860	gene	DOCK1
341819	snp	FALSE	c.3995T>C	p.I1332T	SIDG06873	gene	DOCK11
341546	snp	FALSE	c.3434G>C	p.S1145T	SIDG06862	gene	DOCK3
341045	snp	FALSE	c.2767G>T	p.G923C	SIDG06867	gene	DOCK7
341495	snp	FALSE	c.382A>G	p.I128V	SIDG06907	gene	DPM1
341444	snp	FALSE	c.1375G>A	p.G459R	SIDG06919	gene	DPP10
341749	splice_variant	FALSE	c.763-6A>C	p.?	SIDG06914	gene	DPP6
341666	snp	FALSE	c.39C>A	p.Y13*	SIDG07082	gene	DUSP22
341014	snp	FALSE	c.533C>T	p.A178V	SIDG07166	gene	DVL1P1
341503	snp	FALSE	c.1645A>G	p.M549V	SIDG07198	gene	DYRK1A
341031	snp	FALSE	c.226C>T	p.R76*	SIDG07228	gene	E2F2
341126	snp	FALSE	c.1521G>C	p.E507D	SIDG07315	gene	EDRF1
341771	snp	FALSE	c.6G>C	p.R2S	SIDG07381	gene	EEF1D
341566	snp	FALSE	c.1367G>A	p.R456Q	SIDG07419	gene	EFCAB12
341492	snp	FALSE	c.2282C>G	p.S761C	SIDG07415	gene	EFCAB8
341677	snp	FALSE	c.266T>G	p.V89G	SIDG07451	gene	EGFL8
341714	snp	FALSE	c.2749G>C	p.G917R	SIDG07457	gene	EGFR
341163	snp	FALSE	c.608A>G	p.E203G	SIDG07472	gene	EHBP1L1
341661	snp	FALSE	c.487C>T	p.P163L	SIDG07599	gene	EIF4E1B
341648	snp	FALSE	c.229G>T	p.E77*	SIDG07667	gene	ELL2
365780	frameshift	FALSE	c.140_1860del1721	p.T47fs*33	SIDG07687	gene	ELOA2
365782	frameshift	FALSE	c.342_343insT	p.L115fs*>7	SIDG07723	gene	ELOCP28
341788	snp	FALSE	c.3210A>T	p.E1070D	SIDG07740	gene	ELP1
341789	snp	FALSE	c.2188C>T	p.R730W	SIDG07740	gene	ELP1
365798	frameshift	FALSE	c.693_694insC	p.N232fs*12	SIDG07745	gene	ELP6
341489	snp	FALSE	c.812C>A	p.A271D	SIDG07847	gene	ENTPD6
341802	snp	FALSE	c.457C>T	p.R153W	SIDG07849	gene	ENTPD8
341750	snp	FALSE	c.683A>T	p.D228V	SIDG07962	gene	ERICH1
365826	deletion	FALSE	c.871_894del24	p.K291_G298delKDTREEDG	SIDG07962	gene	ERICH1
341341	snp	FALSE	c.2446G>T	p.D816Y	SIDG07980	gene	ERN1
341162	snp	FALSE	c.1109G>T	p.G370V	SIDG08134	gene	ESRRA
341209	splice_variant	FALSE	c.1244+3G>T	p.?	SIDG08141	gene	ESYT1
341210	snp	FALSE	c.2216C>G	p.T739S	SIDG08141	gene	ESYT1
341759	snp	FALSE	c.1649C>T	p.A550V	SIDG08234	gene	EXTL3
341813	snp	FALSE	c.443G>A	p.R148H	SIDG08276	gene	FAAH2
341786	snp	FALSE	c.447C>T	p.Q150*	SIDG08560	gene	FAM120AOS
341042	splice_variant	FALSE	c.941-10G>A	p.?	SIDG08593	gene	FAM151A
341660	splice_variant	FALSE	c.31+9G>T	p.?	SIDG08595	gene	FAM153A
341620	snp	FALSE	c.647G>A	p.R216Q	SIDG08606	gene	FAM160A1
341449	snp	FALSE	c.179A>C	p.K60T	SIDG08623	gene	FAM168B
341776	snp	FALSE	c.30T>A	p.D10E	SIDG08699	gene	FAM205BP
341258	snp	FALSE	c.1459G>T	p.A487S	SIDG08720	gene	FAM214A
341626	snp	FALSE	c.263C>T	p.P88L	SIDG08729	gene	FAM218A
341086	snp	FALSE	c.79G>C	p.A27P	SIDG08438	gene	FAM72A
341190	snp	FALSE	c.996A>C	p.Q332H	SIDG08486	gene	FAM90A1
341755	snp	FALSE	c.700C>G	p.R234G	SIDG08497	gene	FAM90A12P
341756	snp	FALSE	c.699C>G	p.S233R	SIDG08497	gene	FAM90A12P
341752	snp	FALSE	c.656T>G	p.V219G	SIDG08505	gene	FAM90A20P
341753	snp	FALSE	c.659A>G	p.H220R	SIDG08505	gene	FAM90A20P
365789	insertion	FALSE	c.416_432+9del26insCCTGTTCATTCCTGAGGGTGAGTCG	p.?	SIDG08512	gene	FAM90A27P
365787	insertion	FALSE	c.1047_1048insAAG	p.K349_*350insK	SIDG08533	gene	FAM98C
341777	snp	FALSE	c.890C>T	p.T297I	SIDG08791	gene	FANCG
341231	snp	FALSE	c.2108A>C	p.H703P	SIDG08806	gene	FARP1
341232	snp	FALSE	c.2522G>A	p.R841Q	SIDG08806	gene	FARP1
341632	snp	FALSE	c.1399G>T	p.A467S	SIDG08824	gene	FAT1
341653	snp	FALSE	c.6551A>T	p.N2184I	SIDG08847	gene	FBN2
341654	snp	FALSE	c.809G>A	p.R270H	SIDG08847	gene	FBN2
341320	snp	FALSE	c.3013G>C	p.A1005P	SIDG08922	gene	FBXW10
341346	splice_variant	FALSE	c.270+8T>A	p.?	SIDG08993	gene	FDXR
341370	snp	FALSE	c.737G>C	p.G246A	SIDG09002	gene	FEM1A
341241	splice_variant	FALSE	c.1099-4C>G	p.?	SIDG09020	gene	FERMT2
341785	snp	FALSE	c.511A>G	p.T171A	SIDG09039	gene	FGD3
341022	snp	FALSE	c.3609G>T	p.L1203F	SIDG09109	gene	FHAD1
341621	snp	FALSE	c.244A>G	p.T82A	SIDG09110	gene	FHDC1
341622	snp	FALSE	c.568C>G	p.R190G	SIDG09110	gene	FHDC1
341623	snp	FALSE	c.2426C>A	p.S809Y	SIDG09110	gene	FHDC1
341358	snp	FALSE	c.1778T>G	p.V593G	SIDG09117	gene	FHOD3
341603	snp	FALSE	c.535G>A	p.G179R	SIDG09135	gene	FIP1L1
341064	snp	FALSE	c.6455C>A	p.S2152Y	SIDG09174	gene	FLG
341065	snp	FALSE	c.6335G>A	p.G2112E	SIDG09174	gene	FLG
341066	snp	FALSE	c.5896G>A	p.G1966S	SIDG09174	gene	FLG
341067	snp	FALSE	c.4829G>A	p.R1610Q	SIDG09174	gene	FLG
341061	snp	FALSE	c.328A>G	p.T110A	SIDG09212	gene	FMO5
341082	snp	FALSE	c.1610C>T	p.T537I	SIDG09213	gene	FMO6P
341172	splice_variant	FALSE	c.965-9C>G	p.?	SIDG09257	gene	FOLH1B
365742	frameshift	FALSE	c.1353_1356delGTTT	p.F452fs*11	SIDG09310	gene	FOXM1
365823	insertion	FALSE	c.695_696insGCA	p.Q234_L235insQ	SIDG09327	gene	FOXP2
341129	snp	FALSE	c.560A>T	p.Y187F	SIDG09481	gene	FRG2B
341554	snp	FALSE	c.674T>G	p.L225W	SIDG09482	gene	FRG2C
341552	snp	FALSE	c.254C>T	p.S85L	SIDG09482	gene	FRG2C
341553	snp	FALSE	c.563A>T	p.Y188F	SIDG09482	gene	FRG2C
365763	deletion	FALSE	c.499_501+3delGGTgga	p.?	SIDG09618	gene	FUS
341032	snp	FALSE	c.155T>G	p.V52G	SIDG09757	gene	GALE
365743	frameshift	FALSE	c.1391delC	p.R465fs*8	SIDG09769	gene	GALNT8
341189	snp	FALSE	c.55A>G	p.T19A	SIDG09794	gene	GAPDH
365768	deletion	FALSE	c.2277_2279delGAG	p.R760delR	SIDG09877	gene	GAS2L2
341049	snp	FALSE	c.541A>G	p.T181A	SIDG09917	gene	GBP1
341050	snp	FALSE	c.355G>T	p.V119L	SIDG09921	gene	GBP4
341519	splice_variant	FALSE	c.400+5C>A	p.?	SIDG10051	gene	GGT5
341639	snp	FALSE	c.239G>T	p.G80V	SIDG10070	gene	GHR
341747	snp	FALSE	c.1466T>G	p.V489G	SIDG10089	gene	GIMAP8
341499	snp	FALSE	c.674G>A	p.W225*	SIDG10259	gene	GMEB2
341046	splice_variant	FALSE	c.94-2A>T	p.?	SIDG10316	gene	GNG12
341253	snp	FALSE	c.883C>T	p.P295S	SIDG10401	gene	GOLGA8R
341254	snp	FALSE	c.784A>G	p.M262V	SIDG10404	gene	GOLGA8UP
365800	deletion	FALSE	c.8982_8984delTTC	p.S2996delS	SIDG10406	gene	GOLGB1
341226	snp	FALSE	c.616C>T	p.P206S	SIDG10439	gene	GPALPP1
341457	splice_variant	FALSE	c.1561-3C>T	p.?	SIDG10568	gene	GPR155
341735	snp	FALSE	c.628T>G	p.W210G	SIDG10517	gene	GPR37
341104	snp	FALSE	c.505C>T	p.P169S	SIDG10595	gene	GPRIN2
341423	splice_variant	FALSE	c.1160-9C>A	p.?	SIDG10639	gene	GREB1
365818	frameshift	FALSE	c.3353_3355delAGAinsT	p.Q1118fs*6	SIDG10654	gene	GRID2IP
341171	snp	FALSE	c.1859T>A	p.I620N	SIDG10687	gene	GRM5
365751	frameshift	FALSE	c.924_925insAGTG	p.C309fs*25	SIDG10705	gene	GRTP1
341721	snp	FALSE	c.2266C>A	p.P756T	SIDG10711	gene	GSAP
341793	snp	FALSE	c.862G>A	p.A288T	SIDG10730	gene	GSN
341812	snp	FALSE	c.566C>G	p.S189C	SIDG10733	gene	GSPT2
365820	frameshift	FALSE	c.2575_2576delCT	p.S860fs*3	SIDG10793	gene	GTF2I
341720	splice_variant	FALSE	c.265+7A>C	p.?	SIDG10816	gene	GTF2IRD1
341680	snp	FALSE	c.506G>T	p.G169V	SIDG10852	gene	GUCA1B
341174	snp	FALSE	c.105C>G	p.C35W	SIDG10858	gene	GUCY1A2
341488	snp	FALSE	c.491G>A	p.R164K	SIDG10912	gene	GZF1
365752	deletion	FALSE	c.2703+5dela	p.?	SIDG11144	gene	HEATR4
341700	snp	FALSE	c.104C>T	p.P35L	SIDG11150	gene	HEBP2
341220	snp	FALSE	c.9166A>C	p.T3056P	SIDG11156	gene	HECTD4
365807	deletion	FALSE	c.1024+134_1093-677del7079	p.?	SIDG11195	gene	HERC6
365732	frameshift	FALSE	c.490_491insG	p.D164fs*13	SIDG11231	gene	HHIPL2
341701	snp	FALSE	c.6691G>A	p.V2231I	SIDG11382	gene	HIVEP2
341674	snp	FALSE	c.363C>G	p.S121R	SIDG11394	gene	HLA-B
341672	snp	FALSE	c.560C>A	p.T187K	SIDG11395	gene	HLA-C
341673	snp	FALSE	c.559A>G	p.T187A	SIDG11395	gene	HLA-C
341683	splice_variant	FALSE	c.106-10T>G	p.?	SIDG11560	gene	HMGCLL1
341111	snp	FALSE	c.836G>T	p.G279V	SIDG11808	gene	HNRNPH3
341459	snp	FALSE	c.952G>A	p.V318M	SIDG11902	gene	HOXD9
365773	deletion	FALSE	c.1_497del912	p.?	SIDG11992	gene	HSD17B1
341611	splice_variant	FALSE	c.451-4G>A	p.?	SIDG12004	gene	HSD17B11
365806	frameshift	FALSE	c.573delC	p.A192fs*8	SIDG12006	gene	HSD17B13
341401	splice_variant	FALSE	c.278-8C>G	p.?	SIDG12007	gene	HSD17B14
365772	frameshift	FALSE	c.488_489insATGCGAG	p.S166fs*>52	SIDG11993	gene	HSD17B1P1
341676	snp	FALSE	c.19A>G	p.I7V	SIDG12046	gene	HSPA1B
341028	snp	FALSE	c.5407A>C	p.T1803P	SIDG12151	gene	HSPG2
341029	splice_variant	FALSE	c.1211-8C>A	p.?	SIDG12151	gene	HSPG2
341575	snp	FALSE	c.871G>T	p.G291W	SIDG12180	gene	HTR3E
341301	snp	FALSE	c.5672G>A	p.R1891H	SIDG12216	gene	HYDIN2
341302	snp	FALSE	c.5633A>T	p.K1878M	SIDG12216	gene	HYDIN2
341303	splice_variant	FALSE	c.3785+8C>T	p.?	SIDG12216	gene	HYDIN2
341304	snp	FALSE	c.2252C>G	p.T751S	SIDG12216	gene	HYDIN2
341266	snp	FALSE	c.961G>A	p.A321T	SIDG12219	gene	HYKK
341372	snp	FALSE	c.1834G>T	p.G612W	SIDG12251	gene	ICAM5
341775	snp	FALSE	c.413C>T	p.A138V	SIDG12345	gene	IFNA13
341502	snp	FALSE	c.708A>T	p.E236D	SIDG12361	gene	IFNGR2
341393	splice_variant	FALSE	c.420+10T>C	p.?	SIDG12364	gene	IFNL2
341426	snp	FALSE	c.4090G>A	p.A1364T	SIDG12398	gene	IFT172
341165	snp	FALSE	c.1064C>T	p.A355V	SIDG12502	gene	IGHMBP2
341442	snp	FALSE	c.188T>C	p.I63T	SIDG13027	gene	IL36A
341560	snp	FALSE	c.1679A>T	p.Y560F	SIDG13073	gene	IMPG2
341166	snp	FALSE	c.506C>G	p.P169R	SIDG13117	gene	INPPL1
341074	snp	FALSE	c.679G>A	p.E227K	SIDG13134	gene	INSRR
341262	snp	FALSE	c.2727C>G	p.S909R	SIDG13197	gene	IQCH
341533	snp	FALSE	c.2659A>G	p.M887V	SIDG13208	gene	IQSEC1
341265	snp	FALSE	c.2194A>T	p.I732F	SIDG13221	gene	IREB2
341095	snp	FALSE	c.972G>C	p.K324N	SIDG13225	gene	IRF2BP2
341334	snp	FALSE	c.2957T>A	p.L986Q	SIDG13291	gene	ITGA3
341289	snp	FALSE	c.632A>C	p.N211T	SIDG13307	gene	ITGAX
341454	snp	FALSE	c.819T>A	p.D273E	SIDG13320	gene	ITGB6
341549	snp	FALSE	c.826C>A	p.H276N	SIDG13324	gene	ITIH1
341478	snp	FALSE	c.74A>C	p.Q25P	SIDG13339	gene	ITPA
341350	snp	FALSE	c.1102G>A	p.D368N	SIDG13398	gene	JMJD6
365832	insertion	FALSE	c.3102_3103insGAG	p.E1039_D1040insE	SIDG13426	gene	KANK1
341332	splice_variant	FALSE	c.1653-10C>G	p.?	SIDG13431	gene	KANSL1
341202	snp	FALSE	c.740T>G	p.L247R	SIDG13434	gene	KANSL2
341438	snp	FALSE	c.289C>T	p.R97C	SIDG13435	gene	KANSL3
341294	snp	FALSE	c.1489A>C	p.T497P	SIDG13452	gene	KATNB1
341322	snp	FALSE	c.937C>T	p.R313C	SIDG13536	gene	KCNJ12
341345	snp	FALSE	c.826G>C	p.D276H	SIDG13525	gene	KCNJ2
341316	snp	FALSE	c.1885C>T	p.R629W	SIDG13649	gene	KDM6B
365813	insertion	FALSE	c.1064_1065insTTTGAA	p.L354_K355insNL	SIDG13675	gene	KIAA0319
341616	splice_variant	FALSE	c.1380+9G>A	p.?	SIDG13692	gene	KIAA1109
341617	snp	FALSE	c.2100A>C	p.R700S	SIDG13692	gene	KIAA1109
341739	snp	FALSE	c.5363T>C	p.V1788A	SIDG13706	gene	KIAA1549
341521	snp	FALSE	c.1316A>G	p.K439R	SIDG13712	gene	KIAA1671
341081	splice_variant	FALSE	c.517+3G>A	p.?	SIDG13767	gene	KIFAP3
341411	snp	FALSE	c.541G>A	p.D181N	SIDG13775	gene	KIR2DL4
341412	snp	FALSE	c.65A>G	p.Q22R	SIDG13782	gene	KIR2DS4
341413	snp	FALSE	c.100C>T	p.R34W	SIDG13785	gene	KIR3DL2
341414	snp	FALSE	c.739T>C	p.W247R	SIDG13785	gene	KIR3DL2
341415	snp	FALSE	c.756C>G	p.I252M	SIDG13785	gene	KIR3DL2
341416	snp	FALSE	c.1360G>T	p.V454F	SIDG13785	gene	KIR3DL2
341410	splice_variant	FALSE	c.70+9T>G	p.?	SIDG13786	gene	KIR3DL3
341405	snp	FALSE	c.478C>T	p.P160S	SIDG13901	gene	KLK11
341406	snp	FALSE	c.540C>A	p.C180*	SIDG13904	gene	KLK14
341180	snp	FALSE	c.10318G>A	p.A3440T	SIDG13924	gene	KMT2A
341069	snp	FALSE	c.886A>C	p.T296P	SIDG13958	gene	KPRP
365747	deletion	FALSE	c.187_210del24	p.T65_A72delTGIAGGLA	SIDG14064	gene	KRT18
341327	snp	FALSE	c.514G>C	p.D172H	SIDG14156	gene	KRT39
341205	snp	FALSE	c.1294C>G	p.H432D	SIDG14176	gene	KRT85
365771	insertion	FALSE	c.91_92insAGACCAGCTCCTGCCAGCCAAGCTGCTGTG	p.S33_C34insSCQPSCCETS	SIDG14189	gene	KRTAP1-3
341510	snp	FALSE	c.193A>C	p.S65R	SIDG14256	gene	KRTAP10-11
341508	snp	FALSE	c.260C>T	p.P87L	SIDG14247	gene	KRTAP10-2
341509	snp	FALSE	c.961G>A	p.V321I	SIDG14249	gene	KRTAP10-4
341328	snp	FALSE	c.257A>G	p.K86R	SIDG14210	gene	KRTAP4-11
341329	snp	FALSE	c.382T>G	p.S128A	SIDG14204	gene	KRTAP4-4
341133	snp	FALSE	c.103C>T	p.R35C	SIDG14215	gene	KRTAP5-2
341135	snp	FALSE	c.383G>C	p.G128A	SIDG14218	gene	KRTAP5-5
341134	snp	FALSE	c.482G>A	p.R161Q	SIDG14227	gene	KRTAP5-AS1
341242	splice_variant	FALSE	c.2603+10A>G	p.?	SIDG14310	gene	KTN1
365730	insertion	FALSE	c.483_486delGGTGinsT	p.L161_V162delinsF	SIDG14341	gene	LAD1
341352	snp	FALSE	c.7160G>A	p.W2387*	SIDG14349	gene	LAMA1
341497	snp	FALSE	c.2321C>T	p.T774I	SIDG14353	gene	LAMA5
341544	snp	FALSE	c.4393C>T	p.R1465W	SIDG14356	gene	LAMB2
341524	snp	FALSE	c.625T>C	p.S209P	SIDG14393	gene	LARGE1
341070	snp	FALSE	c.175A>T	p.S59C	SIDG14436	gene	LCE1B
365724	deletion	FALSE	c.152_175del24	p.S59_G66delSCGSSSGG	SIDG14436	gene	LCE1B
341373	snp	FALSE	c.1432G>A	p.G478R	SIDG14504	gene	LDLR
341319	snp	FALSE	c.406G>A	p.V136I	SIDG14557	gene	LGALS9C
341818	snp	FALSE	c.120G>T	p.K40N	SIDG14579	gene	LHFPL1
341409	snp	FALSE	c.534G>C	p.Q178H	SIDG14612	gene	LILRA6
365776	frameshift	FALSE	c.156_159delTTGT	p.C53fs*3	SIDG14854	gene	LINC00469
365804	insertion	FALSE	c.50_51insCCTGCACTTCCTGGTGCA	p.V22_Q23insHLHFLV	SIDG15126	gene	LINC00955
341264	snp	FALSE	c.767G>A	p.S256N	SIDG16645	gene	LMAN1L
341080	snp	FALSE	c.898C>A	p.L300M	SIDG16681	gene	LMX1A
341290	splice_variant	FALSE	c.887+8A>T	p.?	SIDG16698	gene	LONP2
341361	snp	FALSE	c.911G>A	p.R304Q	SIDG16706	gene	LOXHD1
341362	snp	FALSE	c.3668T>C	p.*1224Q	SIDG16706	gene	LOXHD1
341363	snp	FALSE	c.1127C>T	p.P376L	SIDG16706	gene	LOXHD1
341168	snp	FALSE	c.1774G>A	p.V592M	SIDG16819	gene	LRRC32
341342	snp	FALSE	c.28G>A	p.A10T	SIDG16826	gene	LRRC37A3
341767	splice_variant	FALSE	c.1226+6A>G	p.?	SIDG16791	gene	LRRC6
341047	snp	FALSE	c.68G>C	p.R23P	SIDG16793	gene	LRRC7
341245	snp	FALSE	c.282C>G	p.S94R	SIDG16868	gene	LRRC74A
341434	snp	FALSE	c.698C>G	p.S233*	SIDG16892	gene	LRRTM4
341577	splice_variant	FALSE	c.99+5G>A	p.?	SIDG16900	gene	LSG1
341675	snp	FALSE	c.239A>G	p.E80G	SIDG16936	gene	LTB
341663	snp	FALSE	c.76G>T	p.V26L	SIDG16944	gene	LTC4S
341274	snp	FALSE	c.941G>A	p.R314H	SIDG16952	gene	LUC7L
341453	snp	FALSE	c.1849T>G	p.F617V	SIDG16982	gene	LY75
365728	deletion	FALSE	c.510_512delCTC	p.S171delS	SIDG16981	gene	LY9
341096	snp	FALSE	c.2898G>A	p.M966I	SIDG17023	gene	LYST
341433	splice_variant	FALSE	c.1422+5C>T	p.?	SIDG17040	gene	M1AP
341036	snp	FALSE	c.16393G>A	p.A5465T	SIDG17052	gene	MACF1
341037	splice_variant	FALSE	c.16689+2T>G	p.?	SIDG17052	gene	MACF1
341148	snp	FALSE	c.4895A>T	p.H1632L	SIDG17065	gene	MADD
341306	snp	FALSE	c.815G>A	p.R272H	SIDG17068	gene	MAF
341810	splice_variant	FALSE	c.1437+4A>G	p.?	SIDG17179	gene	MAOA
341643	snp	FALSE	c.4543G>A	p.E1515K	SIDG17182	gene	MAP1B
365810	deletion	FALSE	c.2953_2955delACC	p.T985delT	SIDG17200	gene	MAP3K1
341445	splice_variant	FALSE	c.165-6A>T	p.?	SIDG17201	gene	MAP3K2
341698	snp	FALSE	c.983G>A	p.R328Q	SIDG17229	gene	MAP7
341823	snp	FALSE	c.1878G>T	p.M626I	SIDG17232	gene	MAP7D3
341331	snp	FALSE	c.1534C>T	p.P512S	SIDG17273	gene	MAPT
341103	snp	FALSE	c.283A>C	p.T95P	SIDG17285	gene	MARCHF8
341809	snp	FALSE	c.991T>A	p.*331K	SIDG17386	gene	MBTPS2
341432	snp	FALSE	c.11T>G	p.V4G	SIDG17405	gene	MCEE
341235	snp	FALSE	c.92G>A	p.R31H	SIDG17408	gene	MCF2L
341430	snp	FALSE	c.302A>C	p.H101P	SIDG17411	gene	MCFD2
341203	snp	FALSE	c.659C>T	p.A220V	SIDG17443	gene	MCRS1
341689	snp	FALSE	c.15233C>T	p.S5078L	SIDG17469	gene	MDN1
341690	snp	FALSE	c.2603C>T	p.T868I	SIDG17469	gene	MDN1
341691	snp	FALSE	c.728C>T	p.S243F	SIDG17469	gene	MDN1
341815	snp	FALSE	c.653C>T	p.T218M	SIDG17493	gene	MED12
341799	snp	FALSE	c.451G>A	p.E151K	SIDG17516	gene	MED22
365834	deletion	FALSE	c.65_70delCCGCCG	p.A22_A23delAA	SIDG17549	gene	MEGF9
341101	snp	FALSE	c.41C>G	p.A14G	SIDG17555	gene	MEIG1
341733	splice_variant	FALSE	c.2941+4C>T	p.?	SIDG17604	gene	MET
341257	snp	FALSE	c.7235A>G	p.N2412S	SIDG17682	gene	MGA
341143	snp	FALSE	c.1637G>A	p.R546H	SIDG17730	gene	MICAL2
341144	snp	FALSE	c.184A>C	p.T62P	SIDG17732	gene	MICALCL
341267	snp	FALSE	c.1957G>A	p.G653S	SIDG13689	gene	MINAR1
341527	splice_variant	FALSE	c.730-10T>C	p.?	SIDG18548	gene	MIR1281
365833	frameshift	FALSE	c.400_403delAGAG	p.R136fs*11	SIDG17820	gene	MIR24-1
365735	frameshift	FALSE	c.8618_8619delAA	p.K2873fs*5	SIDG19772	gene	MKI67
341719	snp	FALSE	c.874A>C	p.S292R	SIDG19824	gene	MLXIPL
341619	snp	FALSE	c.612G>C	p.M204I	SIDG19826	gene	MMAA
341822	splice_variant	FALSE	c.237-8C>T	p.?	SIDG19836	gene	MMGT1
341138	snp	FALSE	c.725C>T	p.A242V	SIDG19861	gene	MMP26
341119	snp	FALSE	c.107C>T	p.S36L	SIDG19927	gene	MORN4
341828	splice_variant	FALSE	c.1150-4C>T	p.?	SIDG19957	gene	MPP1
341338	snp	FALSE	c.3194G>A	p.G1065D	SIDG19985	gene	MRC2
341326	snp	FALSE	c.166A>C	p.T56P	SIDG20005	gene	MRM1
341043	snp	FALSE	c.3133T>C	p.S1045P	SIDG20017	gene	MROH7
341026	snp	FALSE	c.445A>G	p.M149V	SIDG20231	gene	MRTO4
365811	deletion	FALSE	c.166_192del27	p.A57_A65delAAAAAAPPA	SIDG20309	gene	MSH3
341545	snp	FALSE	c.241C>T	p.R81W	SIDG20369	gene	MST1
341072	snp	FALSE	c.1586A>G	p.K529R	SIDG20374	gene	MSTO1
341353	snp	FALSE	c.2096C>G	p.T699S	SIDG20484	gene	MTCL1
341766	splice_variant	FALSE	c.461-7T>C	p.?	SIDG21017	gene	MTSS1
341300	snp	FALSE	c.850G>A	p.A284T	SIDG21018	gene	MTSS2
341729	snp	FALSE	c.9847C>T	p.P3283S	SIDG21045	gene	MUC12
341730	snp	FALSE	c.10305G>C	p.L3435F	SIDG21045	gene	MUC12
341731	snp	FALSE	c.10351A>C	p.T3451P	SIDG21045	gene	MUC12
341200	snp	FALSE	c.25C>T	p.A9V	SIDG21050	gene	MUC19
341578	snp	FALSE	c.12683C>A	p.T4228N	SIDG21039	gene	MUC4
341579	snp	FALSE	c.12623C>A	p.P4208H	SIDG21039	gene	MUC4
341580	snp	FALSE	c.11989C>G	p.H3997D	SIDG21039	gene	MUC4
341581	snp	FALSE	c.10084C>T	p.P3362S	SIDG21039	gene	MUC4
341582	snp	FALSE	c.10069C>T	p.H3357Y	SIDG21039	gene	MUC4
341583	snp	FALSE	c.9973C>G	p.H3325D	SIDG21039	gene	MUC4
341584	snp	FALSE	c.9821A>C	p.Y3274S	SIDG21039	gene	MUC4
341585	snp	FALSE	c.8383A>T	p.T2795S	SIDG21039	gene	MUC4
341586	snp	FALSE	c.8366G>T	p.S2789I	SIDG21039	gene	MUC4
341587	snp	FALSE	c.8296G>A	p.A2766T	SIDG21039	gene	MUC4
341588	snp	FALSE	c.8293C>G	p.H2765D	SIDG21039	gene	MUC4
341589	snp	FALSE	c.7537C>G	p.L2513V	SIDG21039	gene	MUC4
341590	snp	FALSE	c.7384A>G	p.T2462A	SIDG21039	gene	MUC4
341591	snp	FALSE	c.7025C>T	p.P2342L	SIDG21039	gene	MUC4
341592	snp	FALSE	c.5996C>A	p.T1999N	SIDG21039	gene	MUC4
341593	snp	FALSE	c.4696A>G	p.T1566A	SIDG21039	gene	MUC4
341594	snp	FALSE	c.4528C>A	p.P1510T	SIDG21039	gene	MUC4
341595	snp	FALSE	c.3358C>A	p.P1120T	SIDG21039	gene	MUC4
341596	snp	FALSE	c.3068C>A	p.T1023N	SIDG21039	gene	MUC4
341696	snp	FALSE	c.1628C>A	p.T543N	SIDG21087	gene	MYB
365760	insertion	FALSE	c.3672+5_3672+11delTGCTTTTinsG	p.?	SIDG21129	gene	MYH11
341317	snp	FALSE	c.5384A>C	p.K1795T	SIDG21122	gene	MYH4
341525	snp	FALSE	c.1441A>G	p.N481D	SIDG21127	gene	MYH9
341634	snp	FALSE	c.5665G>C	p.E1889Q	SIDG21194	gene	MYO10
341713	snp	FALSE	c.2182T>G	p.W728G	SIDG21179	gene	MYO1G
341379	snp	FALSE	c.3451C>T	p.R1151C	SIDG21193	gene	MYO9B
341044	splice_variant	FALSE	c.68+2T>G	p.?	SIDG21241	gene	MYSM1
341420	snp	FALSE	c.2666G>T	p.S889I	SIDG21243	gene	MYT1L
341212	snp	FALSE	c.3727A>C	p.T1243P	SIDG21286	gene	NACA2
341638	snp	FALSE	c.438A>C	p.E146D	SIDG21299	gene	NADK2
341794	snp	FALSE	c.437G>A	p.S146N	SIDG21310	gene	NAIF1
341770	snp	FALSE	c.1600C>T	p.P534S	SIDG21360	gene	NAPRT
341763	snp	FALSE	c.1222A>G	p.K408E	SIDG21410	gene	NBN
341259	snp	FALSE	c.922C>T	p.H308Y	SIDG21673	gene	NEDD4
341260	snp	FALSE	c.195C>A	p.N65K	SIDG21673	gene	NEDD4
341365	splice_variant	FALSE	c.2053+6G>A	p.?	SIDG21768	gene	NFATC1
341239	snp	FALSE	c.1993G>A	p.E665K	SIDG21772	gene	NFATC4
365819	insertion	FALSE	c.109_110insTGC	p.L36_P37insL	SIDG21777	gene	NFE2L3
341573	snp	FALSE	c.1500G>T	p.W500C	SIDG21921	gene	NLGN1
365736	deletion	FALSE	c.2051_2053delAGA	p.K688delK	SIDG21940	gene	NLRP6
341011	snp	FALSE	c.2009T>C	p.L670P	SIDG22024	gene	NOC2L
341336	snp	FALSE	c.157A>G	p.I53V	SIDG22033	gene	NOG
365723	frameshift	FALSE	c.17_18delCC	p.P6fs*27	SIDG22080	gene	NOTCH2
341598	snp	FALSE	c.3295G>A	p.E1099K	SIDG22320	gene	NSD2
341557	snp	FALSE	c.714T>A	p.N238K	SIDG22338	gene	NSUN3
341811	snp	FALSE	c.86G>A	p.R29H	SIDG22422	gene	NUDT10
341668	splice_variant	FALSE	c.1268+7T>A	p.?	SIDG22473	gene	NUP153
341798	snp	FALSE	c.22G>A	p.A8T	SIDG22483	gene	NUP214
341293	snp	FALSE	c.2342G>A	p.R781H	SIDG22469	gene	NUP93
341221	snp	FALSE	c.79G>A	p.E27K	SIDG22550	gene	OAS3
341229	snp	FALSE	c.1159C>T	p.P387S	SIDG29177	gene	OBI1
341092	splice_variant	FALSE	c.22385-10C>T	p.?	SIDG22561	gene	OBSCN
341468	snp	FALSE	c.3730A>C	p.T1244P	SIDG22565	gene	OBSL1
365831	frameshift	FALSE	c.574delC	p.L192fs*6	SIDG22566	gene	OC90
341380	snp	FALSE	c.545A>C	p.E182A	SIDG22569	gene	OCEL1
341642	snp	FALSE	c.922G>C	p.V308L	SIDG22575	gene	OCLN
341667	snp	FALSE	c.593G>T	p.S198I	SIDG22599	gene	OFCC1
341106	snp	FALSE	c.2324C>A	p.P775Q	SIDG22620	gene	OGDHL
341773	snp	FALSE	c.1365G>A	p.M455I	SIDG22683	gene	OPLAH
341183	snp	FALSE	c.413G>A	p.S138N	SIDG23411	gene	OR10G8
341377	snp	FALSE	c.107T>A	p.F36Y	SIDG23415	gene	OR10H3
341098	snp	FALSE	c.919T>C	p.Y307H	SIDG23499	gene	OR14A2
341311	snp	FALSE	c.415C>A	p.L139M	SIDG22711	gene	OR1E2
365764	deletion	FALSE	c.388-12_402del27	p.?	SIDG22711	gene	OR1E2
365825	frameshift	FALSE	c.307_310delTGTT	p.C103fs*1	SIDG22742	gene	OR2A1
341742	snp	FALSE	c.197C>T	p.A66V	SIDG22763	gene	OR2A25
341743	snp	FALSE	c.643G>C	p.V215L	SIDG22748	gene	OR2A7
341099	snp	FALSE	c.320C>A	p.T107N	SIDG22844	gene	OR2T2
341664	snp	FALSE	c.465C>G	p.I155M	SIDG22863	gene	OR2V2
341150	snp	FALSE	c.935C>A	p.S312Y	SIDG22884	gene	OR4A5
341337	snp	FALSE	c.461T>C	p.V154A	SIDG22933	gene	OR4D1
365774	frameshift	FALSE	c.931_932insT	p.*311fs*5	SIDG22933	gene	OR4D1
341252	snp	FALSE	c.598G>T	p.V200F	SIDG22991	gene	OR4N4
341151	snp	FALSE	c.229C>T	p.P77S	SIDG23003	gene	OR4S2
365738	frameshift	FALSE	c.923delA	p.H308fs*12	SIDG23539	gene	OR51I2
341139	snp	FALSE	c.411C>G	p.I137M	SIDG23546	gene	OR51Q1
341136	snp	FALSE	c.577G>A	p.D193N	SIDG23578	gene	OR52K2
365737	frameshift	FALSE	c.798_799insA	p.A267fs*37	SIDG23578	gene	OR52K2
341137	snp	FALSE	c.76C>T	p.H26Y	SIDG23582	gene	OR52M1
365799	frameshift	FALSE	c.779_780insG	p.A263fs*33	SIDG23086	gene	OR5H15
341558	snp	FALSE	c.190G>T	p.G64W	SIDG23086	gene	OR5H15
341559	snp	FALSE	c.401C>T	p.A134V	SIDG23086	gene	OR5H15
341152	snp	FALSE	c.640T>C	p.C214R	SIDG23104	gene	OR5M8
365727	frameshift	FALSE	c.96_97insT	p.A33fs*59	SIDG23164	gene	OR6P1
341184	snp	FALSE	c.161G>A	p.S54N	SIDG23313	gene	OR8B4
341791	snp	FALSE	c.113G>A	p.R38Q	SIDG23625	gene	ORM2
341425	snp	FALSE	c.4582G>A	p.D1528N	SIDG23681	gene	OTOF
341255	snp	FALSE	c.248G>T	p.G83V	SIDG23711	gene	OTUD7A
341309	splice_variant	FALSE	c.185-1G>A	p.?	SIDG23720	gene	OVCA2
341605	snp	FALSE	c.404T>C	p.L135S	SIDG23846	gene	PAICS
341707	snp	FALSE	c.421G>C	p.E141Q	SIDG23895	gene	PAPOLB
341083	snp	FALSE	c.5173G>A	p.V1725I	SIDG23900	gene	PAPPA2
341155	snp	FALSE	c.1747C>G	p.H583D	SIDG23963	gene	PATL1
341487	snp	FALSE	c.1123C>G	p.Q375E	SIDG23970	gene	PAX1
341501	snp	FALSE	c.1409C>T	p.S470L	SIDG23981	gene	PAXBP1
341548	snp	FALSE	c.4318G>A	p.V1440M	SIDG23994	gene	PBRM1
341079	snp	FALSE	c.1273C>G	p.H425D	SIDG23995	gene	PBX1
341678	snp	FALSE	c.41G>C	p.G14A	SIDG23996	gene	PBX2
341656	snp	FALSE	c.1496T>G	p.V499G	SIDG24050	gene	PCDHA4
341273	snp	FALSE	c.1913C>T	p.T638I	SIDG24177	gene	PCSK6
341710	splice_variant	FALSE	c.137-9A>G	p.?	SIDG24224	gene	PDE1C
341058	snp	FALSE	c.5965C>A	p.Q1989K	SIDG24232	gene	PDE4DIP
341059	snp	FALSE	c.746A>G	p.Q249R	SIDG24232	gene	PDE4DIP
341060	snp	FALSE	c.904C>G	p.P302A	SIDG24232	gene	PDE4DIP
341614	snp	FALSE	c.8G>C	p.R3P	SIDG24234	gene	PDE5A
341422	snp	FALSE	c.501C>G	p.D167E	SIDG24268	gene	PDIA6
341299	snp	FALSE	c.113C>T	p.A38V	SIDG24291	gene	PDPR
341281	snp	FALSE	c.806T>G	p.V269G	SIDG24301	gene	PDXDC1
341635	snp	FALSE	c.4528G>A	p.D1510N	SIDG24307	gene	PDZD2
341078	snp	FALSE	c.209C>T	p.S70F	SIDG24321	gene	PEA15
341699	splice_variant	FALSE	c.339+10A>G	p.?	SIDG24367	gene	PEX7
341324	snp	FALSE	c.2296G>A	p.V766I	SIDG24551	gene	PHF12
365817	deletion	FALSE	c.4206+5_4206+8delataa	p.?	SIDG24563	gene	PHIP
341562	splice_variant	FALSE	c.2286+4C>G	p.?	SIDG24582	gene	PHLDB2
341131	snp	FALSE	c.4910C>T	p.A1637V	SIDG24591	gene	PHRF1
341087	snp	FALSE	c.1894G>A	p.E632K	SIDG24652	gene	PIGR
341359	snp	FALSE	c.328A>G	p.I110V	SIDG24669	gene	PIK3C3
341530	snp	FALSE	c.2974A>T	p.T992S	SIDG24872	gene	PKDREJ
341795	splice_variant	FALSE	c.2125+8C>T	p.?	SIDG24890	gene	PKN3
341159	splice_variant	FALSE	c.748-2A>T	p.?	SIDG11950	gene	PLAAT5
341161	snp	FALSE	c.767A>C	p.D256A	SIDG24950	gene	PLCB3
341772	snp	FALSE	c.4375C>T	p.H1459Y	SIDG24980	gene	PLEC
341012	snp	FALSE	c.196C>G	p.L66V	SIDG25014	gene	PLEKHN1
341531	snp	FALSE	c.1847G>A	p.R616H	SIDG25075	gene	PLXNB2
341216	splice_variant	FALSE	c.4387-8T>C	p.?	SIDG25077	gene	PLXNC1
341237	splice_variant	FALSE	c.653-4T>C	p.?	SIDG25153	gene	PNP
341737	splice_variant	FALSE	c.1249+8G>C	p.?	SIDG25183	gene	PODXL
341778	snp	FALSE	c.112C>T	p.L38F	SIDG25220	gene	POLR1E
341115	snp	FALSE	c.3487G>A	p.G1163S	SIDG25241	gene	POLR3A
341517	snp	FALSE	c.1100G>C	p.R367P	SIDG25261	gene	POM121L1P
341765	snp	FALSE	c.3056G>A	p.R1019K	SIDG25285	gene	POP1
341446	snp	FALSE	c.2661C>A	p.D887E	SIDG25303	gene	POTEF
341447	snp	FALSE	c.241G>A	p.G81S	SIDG25303	gene	POTEF
341512	snp	FALSE	c.195C>A	p.C65*	SIDG25305	gene	POTEH
341448	snp	FALSE	c.85C>T	p.R29C	SIDG25310	gene	POTEM
365809	deletion	FALSE	c.166_174delGGCGGCGGC	p.G66_G68delGGG	SIDG25321	gene	POU4F2
341534	snp	FALSE	c.462C>G	p.D154E	SIDG25338	gene	PP2D1
341214	snp	FALSE	c.3121A>G	p.I1041V	SIDG25363	gene	PPFIA2
341217	snp	FALSE	c.440A>G	p.K147R	SIDG25385	gene	PPIAP8
341276	snp	FALSE	c.3400A>C	p.T1134P	SIDG25489	gene	PPL
341156	snp	FALSE	c.145G>A	p.V49I	SIDG25574	gene	PPP1R32
341728	snp	FALSE	c.361G>A	p.G121R	SIDG25575	gene	PPP1R35
365784	deletion	FALSE	c.1636_1638delGAG	p.E546delE	SIDG25646	gene	PRAM1
341021	snp	FALSE	c.611T>C	p.V204A	SIDG25652	gene	PRAMEF5
341195	snp	FALSE	c.198C>G	p.N66K	SIDG25684	gene	PRB2
341147	snp	FALSE	c.715G>A	p.E239K	SIDG25702	gene	PRDM11
341658	splice_variant	FALSE	c.405-8T>C	p.?	SIDG25731	gene	PRELID2
341572	snp	FALSE	c.335G>A	p.R112H	SIDG25794	gene	PRKCI
341556	snp	FALSE	c.1528G>A	p.V510M	SIDG25853	gene	PROS1
341206	splice_variant	FALSE	c.403-4G>T	p.?	SIDG25899	gene	PRR13
365748	insertion	FALSE	c.403-5_403-4insTCCCCTT	p.?	SIDG25899	gene	PRR13
341287	splice_variant	FALSE	c.24-9A>C	p.?	SIDG25907	gene	PRR14
341569	snp	FALSE	c.444C>G	p.I148M	SIDG25923	gene	PRR23B
341741	snp	FALSE	c.457G>C	p.D153H	SIDG25961	gene	PRSS2
341780	snp	FALSE	c.7031C>T	p.S2344L	SIDG26004	gene	PRUNE2
341781	snp	FALSE	c.2125G>A	p.E709K	SIDG26004	gene	PRUNE2
341396	snp	FALSE	c.427C>T	p.H143Y	SIDG26036	gene	PSG1
341397	snp	FALSE	c.962T>C	p.I321T	SIDG26047	gene	PSG11
341455	snp	FALSE	c.547C>T	p.H183Y	SIDG26133	gene	PSMD14
365797	frameshift	FALSE	c.1089_1090insG	p.R364fs*6	SIDG26236	gene	PTH1R
341722	snp	FALSE	c.1036G>A	p.E346K	SIDG26288	gene	PTPN12
341511	splice_variant	FALSE	c.449+7T>G	p.?	SIDG26330	gene	PTTG1IP
341275	snp	FALSE	c.347G>A	p.R116Q	SIDG26335	gene	PTX4
341760	snp	FALSE	c.1808C>T	p.A603V	SIDG26508	gene	RAB11FIP1
341208	snp	FALSE	c.289A>G	p.I97V	SIDG26480	gene	RAB5B
341443	snp	FALSE	c.355C>T	p.L119F	SIDG26572	gene	RABL2A
341800	snp	FALSE	c.1906G>A	p.G636R	SIDG26575	gene	RABL6
365750	frameshift	FALSE	c.1245_1248delGAAA	p.K416fs*31	SIDG26596	gene	RAD9B
341637	snp	FALSE	c.2882A>C	p.D961A	SIDG26641	gene	RAI14
341486	snp	FALSE	c.1657A>G	p.I553V	SIDG26647	gene	RALGAPA2
341440	snp	FALSE	c.806T>C	p.V269A	SIDG26663	gene	RANBP2
341821	snp	FALSE	c.216C>G	p.I72M	SIDG26693	gene	RAP2C
341732	snp	FALSE	c.339T>A	p.D113E	SIDG26732	gene	RASA4
341130	snp	FALSE	c.310G>A	p.E104K	SIDG26766	gene	RASSF7
341198	snp	FALSE	c.653T>C	p.V218A	SIDG26767	gene	RASSF8
341123	snp	FALSE	c.239A>C	p.N80T	SIDG26834	gene	RBM20
341496	snp	FALSE	c.267G>C	p.E89D	SIDG26855	gene	RBM38
341105	snp	FALSE	c.2221G>C	p.G741R	SIDG26925	gene	RBP3
341057	snp	FALSE	c.353G>T	p.W118L	SIDG27016	gene	REG4
341364	splice_variant	FALSE	c.3070-6A>G	p.?	SIDG13704	gene	RELCH
341693	snp	FALSE	c.3695A>T	p.K1232I	SIDG27052	gene	REV3L
341384	snp	FALSE	c.54C>A	p.H18Q	SIDG27054	gene	REX1BD
341374	snp	FALSE	c.2143G>T	p.A715S	SIDG27107	gene	RFX1
341343	snp	FALSE	c.1868G>T	p.R623L	SIDG27146	gene	RGS9
341033	snp	FALSE	c.916A>G	p.I306V	SIDG27173	gene	RHCE
341225	splice_variant	FALSE	c.2652+4C>T	p.?	SIDG27232	gene	RIMBP2
341515	snp	FALSE	c.3053A>G	p.H1018R	SIDG27233	gene	RIMBP3
341684	snp	FALSE	c.3295G>A	p.E1099K	SIDG27240	gene	RIMS1
341484	snp	FALSE	c.2599G>A	p.V867M	SIDG27245	gene	RIN2
341270	snp	FALSE	c.9A>C	p.E3D	SIDG27270	gene	RLBP1
341435	snp	FALSE	c.436G>A	p.V146I	SIDG27289	gene	RMND5A
341261	splice_variant	FALSE	c.2298-6T>C	p.?	SIDG29114	gene	RNF111
341357	snp	FALSE	c.445T>G	p.Y149D	SIDG29123	gene	RNF125
341325	snp	FALSE	c.604C>T	p.H202Y	SIDG29129	gene	RNF135
341640	snp	FALSE	c.127G>C	p.V43L	SIDG29157	gene	RNF180
341179	snp	FALSE	c.1546T>C	p.S516P	SIDG29170	gene	RNF214
341555	snp	FALSE	c.3230C>G	p.P1077R	SIDG31237	gene	ROBO2
365796	deletion	FALSE	c.446_451delCTGCTG	p.A158_A159delAA	SIDG31719	gene	RPL14
341704	snp	FALSE	c.442A>C	p.T148P	SIDG32811	gene	RPS6KA2
341246	splice_variant	FALSE	c.2160+9C>T	p.?	SIDG32816	gene	RPS6KA5
341482	snp	FALSE	c.2332G>A	p.A778T	SIDG33410	gene	RRBP1
341483	snp	FALSE	c.1375G>A	p.G459S	SIDG33410	gene	RRBP1
341529	snp	FALSE	c.623G>A	p.R208H	SIDG33429	gene	RRP7BP
341055	snp	FALSE	c.272C>T	p.S91F	SIDG33440	gene	RSBN1
341500	snp	FALSE	c.545A>G	p.N182S	SIDG33484	gene	RTEL1
341514	snp	FALSE	c.68T>G	p.V23G	SIDG33507	gene	RTN4R
341764	snp	FALSE	c.482C>A	p.T161K	SIDG33529	gene	RUNX1T1
341636	snp	FALSE	c.397C>T	p.L133F	SIDG33551	gene	RXFP3
365785	deletion	FALSE	c.702_707delTGAAGA	p.D236_E237delDE	SIDG33640	gene	SAMD1
365822	frameshift	FALSE	c.3644_3645insT	p.D1218fs*1	SIDG33647	gene	SAMD9
341727	snp	FALSE	c.1081G>A	p.V361I	SIDG33648	gene	SAMD9L
341702	snp	FALSE	c.947T>A	p.F316Y	SIDG33695	gene	SASH1
341703	snp	FALSE	c.3677G>T	p.R1226I	SIDG33695	gene	SASH1
341679	snp	FALSE	c.528G>T	p.Q176H	SIDG33710	gene	SAYSD1
341224	snp	FALSE	c.289T>G	p.F97V	SIDG33757	gene	SCARB1
341188	snp	FALSE	c.1853G>T	p.C618F	SIDG33852	gene	SCNN1A
341025	snp	FALSE	c.170A>G	p.H57R	SIDG33922	gene	SDHB
341610	snp	FALSE	c.2530A>G	p.I844V	SIDG33983	gene	SEC31A
341723	snp	FALSE	c.1295T>A	p.I432K	SIDG34030	gene	SEMA3C
341724	snp	FALSE	c.556G>A	p.D186N	SIDG34031	gene	SEMA3D
341725	splice_variant	FALSE	c.151+8T>C	p.?	SIDG34031	gene	SEMA3D
341783	snp	FALSE	c.2017G>A	p.A673T	SIDG34039	gene	SEMA4D
341784	splice_variant	FALSE	c.1446+10C>T	p.?	SIDG34039	gene	SEMA4D
365783	frameshift	FALSE	c.1445_1446insC	p.L483fs*31	SIDG34048	gene	SEMA6B
341062	snp	FALSE	c.1510G>A	p.D504N	SIDG34049	gene	SEMA6C
341817	snp	FALSE	c.78A>T	p.K26N	SIDG34156	gene	SERPINA7
341516	snp	FALSE	c.407A>T	p.N136I	SIDG34182	gene	SERPIND1
341469	snp	FALSE	c.157C>T	p.Q53*	SIDG34184	gene	SERPINE2
341288	snp	FALSE	c.2263G>A	p.A755T	SIDG34207	gene	SETD1A
341493	snp	FALSE	c.799C>T	p.R267W	SIDG34301	gene	SGK2
341120	snp	FALSE	c.167A>T	p.D56V	SIDG34354	gene	SH3PXD2A
341600	splice_variant	FALSE	c.482-10G>A	p.?	SIDG34361	gene	SH3TC1
341407	snp	FALSE	c.913C>A	p.P305T	SIDG34434	gene	SIGLEC10
341360	snp	FALSE	c.532A>G	p.S178G	SIDG34438	gene	SIGLEC15
341506	snp	FALSE	c.712G>A	p.E238K	SIDG34455	gene	SIK1
341392	splice_variant	FALSE	c.1665+5G>C	p.?	SIDG34474	gene	SIPA1L3
341762	snp	FALSE	c.262A>G	p.I88V	SIDG34665	gene	SLC10A5
341652	snp	FALSE	c.2579C>A	p.A860E	SIDG34672	gene	SLC12A2
341297	snp	FALSE	c.2841G>T	p.E947D	SIDG34674	gene	SLC12A4
341053	snp	FALSE	c.1414T>A	p.S472T	SIDG34700	gene	SLC16A4
341347	snp	FALSE	c.1184G>A	p.S395N	SIDG34701	gene	SLC16A5
341670	snp	FALSE	c.680C>T	p.T227I	SIDG34716	gene	SLC17A3
341757	splice_variant	FALSE	c.858+1G>A	p.?	SIDG34723	gene	SLC18A1
341348	snp	FALSE	c.726G>T	p.K242N	SIDG34820	gene	SLC25A19
341355	snp	FALSE	c.136G>T	p.A46S	SIDG34866	gene	SLC25A52
341356	snp	FALSE	c.61A>G	p.I21V	SIDG34866	gene	SLC25A52
365835	deletion	FALSE	c.180_200del21	p.R65_G71delRLRRVAG	SIDG34912	gene	SLC34A3
365767	frameshift	FALSE	c.535delA	p.T179fs*27	SIDG34941	gene	SLC35G3
341154	snp	FALSE	c.1322A>G	p.N441S	SIDG34983	gene	SLC43A1
341655	snp	FALSE	c.950C>A	p.S317Y	SIDG34571	gene	SLC4A9
341383	snp	FALSE	c.1780C>T	p.L594F	SIDG34580	gene	SLC5A5
341633	snp	FALSE	c.1502G>A	p.C501Y	SIDG34607	gene	SLC6A18
365761	frameshift	FALSE	c.41delC	p.P14fs*13	SIDG34617	gene	SLC7A5P2
341563	snp	FALSE	c.2666T>C	p.V889A	SIDG34659	gene	SLC9C1
341761	snp	FALSE	c.233C>G	p.P78R	SIDG35021	gene	SLCO5A1
341618	snp	FALSE	c.170G>T	p.C57F	SIDG35065	gene	SMAD1
341141	snp	FALSE	c.100G>A	p.G34S	SIDG35201	gene	SMPD1
341607	snp	FALSE	c.118C>G	p.P40A	SIDG35211	gene	SMR3A
341207	snp	FALSE	c.632T>G	p.V211G	SIDG35218	gene	SMUG1
341536	snp	FALSE	c.686G>T	p.G229V	SIDG35411	gene	SNORA62
341628	snp	FALSE	c.2215A>G	p.I739V	SIDG36017	gene	SNX25
341470	snp	FALSE	c.131T>C	p.V44A	SIDG36120	gene	SP140L
341471	splice_variant	FALSE	c.1107+2T>G	p.?	SIDG36120	gene	SP140L
341234	snp	FALSE	c.418G>A	p.G140S	SIDG36131	gene	SPACA7
341088	snp	FALSE	c.998G>A	p.C333Y	SIDG36182	gene	SPATA17
341712	snp	FALSE	c.664G>A	p.E222K	SIDG36238	gene	SPDYE5
341782	splice_variant	FALSE	c.590-8T>A	p.?	SIDG36298	gene	SPIN1
341313	snp	FALSE	c.1525C>T	p.P509S	SIDG36325	gene	SPNS2
341035	snp	FALSE	c.479G>C	p.S160T	SIDG36328	gene	SPOCD1
341112	snp	FALSE	c.330G>A	p.M110I	SIDG36330	gene	SPOCK2
341367	snp	FALSE	c.1639G>T	p.E547*	SIDG36341	gene	SPPL2B
341256	snp	FALSE	c.124G>A	p.V42I	SIDG36345	gene	SPRED1
341657	snp	FALSE	c.277G>A	p.G93R	SIDG36366	gene	SPRY4
341077	snp	FALSE	c.4099G>T	p.E1367*	SIDG36377	gene	SPTA1
341528	snp	FALSE	c.2702A>C	p.K901T	SIDG36415	gene	SREBF2
341498	snp	FALSE	c.509G>A	p.R170Q	SIDG36443	gene	SRMS
341745	snp	FALSE	c.6983G>A	p.G2328D	SIDG36523	gene	SSPOP
341746	splice_variant	FALSE	c.13258+1G>T	p.?	SIDG36523	gene	SSPOP
341016	snp	FALSE	c.434G>A	p.R145H	SIDG36541	gene	SSU72
341465	splice_variant	FALSE	c.1127+9C>T	p.?	SIDG36679	gene	STAT1
341431	snp	FALSE	c.478C>T	p.R160C	SIDG36764	gene	STPG4
341606	splice_variant	FALSE	c.149-5C>A	p.?	SIDG36860	gene	SULT1B1
341706	snp	FALSE	c.358G>A	p.G120S	SIDG36903	gene	SUN1
341158	splice_variant	FALSE	c.827+7A>G	p.?	SIDG37089	gene	TAF6L
341013	snp	FALSE	c.593C>T	p.A198V	SIDG37147	gene	TAS1R3
341740	snp	FALSE	c.751C>A	p.L251I	SIDG37152	gene	TAS2R5
341228	snp	FALSE	c.2509A>G	p.K837E	SIDG37224	gene	TBC1D4
365791	insertion	FALSE	c.3373_3374insCTT	p.T1124_F1125insS	SIDG37228	gene	TBC1D8
365749	deletion	FALSE	c.1953_1955delTAA	p.N652delN	SIDG37270	gene	TBK1
341687	snp	FALSE	c.917T>A	p.V306D	SIDG37295	gene	TBX18
341063	snp	FALSE	c.2512G>C	p.E838Q	SIDG37357	gene	TCHH
341659	snp	FALSE	c.1361C>T	p.A454V	SIDG37368	gene	TCOF1
341682	snp	FALSE	c.1291G>A	p.G431R	SIDG37384	gene	TCTE1
341403	snp	FALSE	c.1187G>A	p.R396Q	SIDG37421	gene	TEAD2
341169	snp	FALSE	c.1568C>G	p.P523R	SIDG37456	gene	TENM4
341056	snp	FALSE	c.808A>G	p.M270V	SIDG08401	gene	TENT5C
365836	frameshift	FALSE	c.596_641del46insAT	p.G199fs*198	SIDG37490	gene	TEX13A
365729	deletion	FALSE	c.276+5_276+11delgcattac	p.?	SIDG37508	gene	TEX35
365778	frameshift	FALSE	c.246delT	p.P83fs*51	SIDG37582	gene	TGIF1
341428	snp	FALSE	c.4147A>G	p.I1383V	SIDG37604	gene	THADA
365725	frameshift	FALSE	c.1687_1691delGACAA	p.D563fs*16	SIDG37635	gene	THBS3
341283	snp	FALSE	c.875C>T	p.A292V	SIDG37678	gene	THUMPD1
341211	snp	FALSE	c.1169G>A	p.R390Q	SIDG37707	gene	TIMELESS
341602	snp	FALSE	c.1952T>C	p.V651A	SIDG37778	gene	TLR1
341624	snp	FALSE	c.1906A>C	p.S636R	SIDG37779	gene	TLR2
365805	frameshift	FALSE	c.946delG	p.V316fs*16	SIDG37783	gene	TLR6
341238	snp	FALSE	c.646C>T	p.R216W	SIDG37810	gene	TM9SF1
341491	snp	FALSE	c.1057C>T	p.Q353*	SIDG37813	gene	TM9SF4
341268	snp	FALSE	c.2399G>A	p.R800K	SIDG37824	gene	TMC3
341269	snp	FALSE	c.1510G>A	p.V504I	SIDG37824	gene	TMC3
365759	frameshift	FALSE	c.1017delT	p.F339fs*16	SIDG37824	gene	TMC3
341170	snp	FALSE	c.26C>G	p.P9R	SIDG37990	gene	TMEM135
341467	snp	FALSE	c.229G>C	p.E77Q	SIDG38024	gene	TMEM169
365802	deletion	FALSE	c.430_462+54del87	p.?	SIDG38030	gene	TMEM175
365803	frameshift	FALSE	c.441_442insTG	p.I148fs*1	SIDG38030	gene	TMEM175
341526	splice_variant	FALSE	c.359-8C>T	p.?	SIDG38044	gene	TMEM184B
341277	snp	FALSE	c.94G>A	p.D32N	SIDG38049	gene	TMEM186
341476	snp	FALSE	c.443C>T	p.P148L	SIDG38106	gene	TMEM239
341194	snp	FALSE	c.376C>T	p.R126C	SIDG37903	gene	TMEM52B
365827	frameshift	FALSE	c.90_91insT	p.Y31fs*4	SIDG37918	gene	TMEM67
365828	frameshift	FALSE	c.148_149insTAAT	p.E52fs*2	SIDG37918	gene	TMEM67
365829	frameshift	FALSE	c.153_154insAATT	p.E52fs*2	SIDG37918	gene	TMEM67
365770	frameshift	FALSE	c.748_751delTGTT	p.L251fs*22	SIDG37949	gene	TMEM99
341204	snp	FALSE	c.914G>A	p.G305E	SIDG38179	gene	TMPRSS12
341323	snp	FALSE	c.139A>C	p.T47P	SIDG38211	gene	TNFAIP1
341615	snp	FALSE	c.99G>T	p.M33I	SIDG38259	gene	TNIP3
341153	snp	FALSE	c.2795A>G	p.K932R	SIDG38264	gene	TNKS1BP1
341708	snp	FALSE	c.3851C>T	p.P1284L	SIDG38294	gene	TNRC18
341286	snp	FALSE	c.105A>C	p.K35N	SIDG38289	gene	TNRC6A
365762	deletion	FALSE	c.104_106delAAG	p.K35_D36delinsN	SIDG38289	gene	TNRC6A
365815	deletion	FALSE	c.6294_7240del6263	p.?	SIDG38303	gene	TNXB
365816	frameshift	FALSE	c.6292_6293insT	p.E2100fs*10	SIDG38303	gene	TNXB
341538	snp	FALSE	c.280T>C	p.S94P	SIDG38347	gene	TOPAZ1
341539	snp	FALSE	c.1148A>G	p.K383R	SIDG38347	gene	TOPAZ1
341540	snp	FALSE	c.3601A>T	p.I1201L	SIDG38347	gene	TOPAZ1
341541	snp	FALSE	c.3812G>A	p.R1271Q	SIDG38347	gene	TOPAZ1
341801	snp	FALSE	c.311C>T	p.P104L	SIDG38540	gene	TRAF2
365753	deletion	FALSE	c.1607_1633del27	p.V536_N545delinsD	SIDG38541	gene	TRAF3
341535	snp	FALSE	c.3839G>T	p.C1280F	SIDG38620	gene	TRANK1
341738	snp	FALSE	c.1318G>A	p.V440I	SIDG39069	gene	TRIM24
341671	snp	FALSE	c.470C>T	p.P157L	SIDG39088	gene	TRIM40
341665	snp	FALSE	c.1292T>A	p.V431E	SIDG39089	gene	TRIM41
341071	snp	FALSE	c.256A>C	p.T86P	SIDG39096	gene	TRIM46
365740	insertion	FALSE	c.74_75insCATAGACCC	p.P25_V26insIDP	SIDG39149	gene	TRIM64C
341094	snp	FALSE	c.1543G>A	p.V515I	SIDG39155	gene	TRIM67
341507	snp	FALSE	c.2617G>A	p.V873I	SIDG39408	gene	TRPM2
365758	deletion	FALSE	c.4500_4502delTAG	p.S1500delS	SIDG39414	gene	TRPM7
341145	snp	FALSE	c.2974T>C	p.Y992H	SIDG39776	gene	TTC17
365726	frameshift	FALSE	c.1142delC	p.Q382fs*21	SIDG39784	gene	TTC24
341685	snp	FALSE	c.1066C>G	p.L356V	SIDG39813	gene	TTK
341460	snp	FALSE	c.96655G>A	p.E32219K	SIDG39831	gene	TTN
341461	snp	FALSE	c.39176C>T	p.A13059V	SIDG39831	gene	TTN
341462	snp	FALSE	c.12577G>A	p.V4193M	SIDG39831	gene	TTN
341463	snp	FALSE	c.10430C>G	p.S3477C	SIDG39831	gene	TTN
341142	splice_variant	FALSE	c.562+6C>T	p.?	SIDG39885	gene	TUB
341450	snp	FALSE	c.125T>C	p.I42T	SIDG39891	gene	TUBA3D
341451	snp	FALSE	c.341T>A	p.I114N	SIDG39891	gene	TUBA3D
365777	frameshift	FALSE	c.497_498delCA	p.T166fs*32	SIDG39939	gene	TUBB8B
341790	snp	FALSE	c.202G>C	p.E68Q	SIDG40001	gene	TXN
341718	snp	FALSE	c.1991G>C	p.G664A	SIDG40043	gene	TYW1
365754	frameshift	FALSE	c.2015_2016delTG	p.V672fs*3	SIDG40189	gene	UBE3A
341369	snp	FALSE	c.641C>A	p.T214N	SIDG40249	gene	UBXN6
341230	splice_variant	FALSE	c.2958+10T>C	p.?	SIDG40286	gene	UGGT2
341475	snp	FALSE	c.472G>A	p.G158R	SIDG40293	gene	UGT1A4
341321	snp	FALSE	c.1565C>T	p.S522L	SIDG40334	gene	ULK2
341705	snp	FALSE	c.445G>A	p.G149S	SIDG40361	gene	UNC93A
341520	splice_variant	FALSE	c.365-3T>C	p.?	SIDG40380	gene	UPB1
341385	splice_variant	FALSE	c.3238-3C>A	p.?	SIDG40381	gene	UPF1
341820	snp	FALSE	c.1293A>G	p.I431M	SIDG40387	gene	UPF3B
341182	snp	FALSE	c.689C>T	p.P230L	SIDG40455	gene	USP2
341285	snp	FALSE	c.3274C>T	p.P1092S	SIDG40563	gene	USP31
341048	snp	FALSE	c.1088G>T	p.W363L	SIDG40569	gene	USP33
365757	frameshift	FALSE	c.942_943insA	p.Y315fs*12	SIDG40587	gene	USP50
341298	snp	FALSE	c.367G>A	p.G123R	SIDG40596	gene	UTP4
341805	snp	FALSE	c.289G>C	p.E97Q	SIDG40654	gene	VCX2
341160	splice_variant	FALSE	c.375-9A>G	p.?	SIDG40683	gene	VEGFB
341826	snp	FALSE	c.182A>G	p.N61S	SIDG40724	gene	VMA21
341477	snp	FALSE	c.1299C>A	p.D433E	SIDG40876	gene	VPS16
341243	snp	FALSE	c.649C>T	p.L217F	SIDG40935	gene	VTI1B
341244	snp	FALSE	c.373C>A	p.L125I	SIDG40935	gene	VTI1B
341349	snp	FALSE	c.293C>T	p.A98V	SIDG41012	gene	WBP2
341424	snp	FALSE	c.2099G>A	p.R700H	SIDG41054	gene	WDR35
341187	snp	FALSE	c.748G>A	p.D250N	SIDG41157	gene	WNT5B
341787	snp	FALSE	c.208G>C	p.D70H	SIDG41252	gene	XPA
341570	snp	FALSE	c.712G>T	p.V238L	SIDG41280	gene	XRN1
341199	snp	FALSE	c.1383A>C	p.L461F	SIDG41299	gene	YARS2
341315	snp	FALSE	c.812G>A	p.R271Q	SIDG41312	gene	YBX2
341073	snp	FALSE	c.2110A>G	p.K704E	SIDG41392	gene	YY1AP1
341157	snp	FALSE	c.944G>C	p.G315A	SIDG41419	gene	ZBTB3
341796	snp	FALSE	c.1304G>A	p.R435H	SIDG41554	gene	ZER1
341418	snp	FALSE	c.896C>T	p.S299L	SIDG41576	gene	ZFP28
341646	snp	FALSE	c.164T>C	p.L55S	SIDG41610	gene	ZFYVE16
341250	snp	FALSE	c.86G>T	p.C29F	SIDG41612	gene	ZFYVE21
341825	snp	FALSE	c.607G>A	p.A203T	SIDG41627	gene	ZIC3
341542	snp	FALSE	c.592G>A	p.A198T	SIDG41641	gene	ZKSCAN7
341314	snp	FALSE	c.308A>G	p.Y103C	SIDG41667	gene	ZMYND15
365755	deletion	FALSE	c.5185-3_5185-2delta	p.?	SIDG41769	gene	ZNF106
341716	snp	FALSE	c.929A>G	p.N310S	SIDG41770	gene	ZNF107
341399	snp	FALSE	c.1310A>G	p.Y437C	SIDG41774	gene	ZNF112
341388	snp	FALSE	c.1019C>T	p.P340L	SIDG41848	gene	ZNF208
341717	snp	FALSE	c.1499C>G	p.T500S	SIDG41899	gene	ZNF273
341375	splice_variant	FALSE	c.307-8T>A	p.?	SIDG41942	gene	ZNF333
341408	snp	FALSE	c.1969G>C	p.E657Q	SIDG41953	gene	ZNF347
341662	snp	FALSE	c.1245C>G	p.N415K	SIDG41958	gene	ZNF354C
341644	snp	FALSE	c.900G>T	p.M300I	SIDG41963	gene	ZNF366
341391	snp	FALSE	c.803C>G	p.S268C	SIDG41965	gene	ZNF382
341601	snp	FALSE	c.1903T>G	p.S635A	SIDG42063	gene	ZNF518B
365788	deletion	FALSE	c.751_753delGAG	p.E252delE	SIDG42073	gene	ZNF526
341389	snp	FALSE	c.2263T>A	p.Y755N	SIDG42082	gene	ZNF536
341417	snp	FALSE	c.219G>C	p.R73S	SIDG42125	gene	ZNF581
365765	frameshift	FALSE	c.1673_1674delAG	p.E558fs*13	SIDG42139	gene	ZNF594
341537	snp	FALSE	c.361G>A	p.V121I	SIDG42165	gene	ZNF621
341387	snp	FALSE	c.419C>A	p.T140N	SIDG42171	gene	ZNF626
341715	snp	FALSE	c.586A>T	p.M196L	SIDG42268	gene	ZNF733P
365766	deletion	FALSE	c.484_486delGAG	p.E170delE	SIDG42344	gene	ZNF830
365821	deletion	FALSE	c.923+3_923+5delgag	p.?	SIDG42409	gene	ZP3
365769	frameshift	FALSE	c.747delA	p.Y250fs*23	SIDG42413	gene	ZPBP2
341312	snp	FALSE	c.7774C>T	p.H2592Y	SIDG42474	gene	ZZEF1
