# Supplementary material for: In vitro models of the crosstalk between multiple myeloma and stromal cells recapitulate the mild NF-κB activation observed in vivo
Source: Cell Death Dis. 2024 Oct 6;15(10):731. doi: 10.1038/s41419-024-07038-1 (PMC11456592; doi:10.1038/s41419-024-07038-1)
Supplement: Supplementary file 3 — Supplementary table 2 [file 41419_2024_7038_MOESM3_ESM.xlsx]

## Sheet: cluster.markers
	gene	p_val	avg_logFC	pct.1	pct.2	p_val_adj	cluster
	ABCF1	8.04e-202	0.529442	0.402	0.378	1.9e-197	0
	ACIN1	3.26e-170	0.47542	0.263	0.262	7.72e-166	0
	ACTG1	1.3e-155	0.271404	0.748	0.747	3.07e-151	0
	ACTN1	1.63e-194	0.841104	0.413	0.205	3.86e-190	0
	ACTR2	2.12e-149	0.286794	0.291	0.328	5.01e-145	0
	ADAMTS1	2.7e-121	0.814849	0.266	0.121	6.38e-117	0
	ADM	3.75e-167	0.897982	0.275	0.129	8.88e-163	0
	AKAP12	0	1.36782	0.425	0.127	0	0
	AL035078.1	7.13e-201	0.6993	0.433	0.311	1.69e-196	0
	ALCAM	1.52e-176	0.895638	0.293	0.124	3.6e-172	0
	ANKRD11	1.97428632078162e-320	1.12616	0.442	0.182	4.67333314992218e-316	0
	ANP32B	0	1.05044	0.798	0.524	0	0
	ANPEP	1.65e-116	0.680942	0.315	0.169	3.91e-112	0
	ANXA1	1.21e-76	0.396755	0.401	0.312	2.86e-72	0
	ANXA5	7.71e-236	0.797543	0.519	0.316	1.82e-231	0
	AP001324.1	0	0.912682	0.649	0.448	0	0
	AP3D1	1.94e-164	0.754565	0.277	0.158	4.59e-160	0
	APLP2	5.3e-123	0.340859	0.26	0.267	1.25e-118	0
	ARID4B	7.4e-141	0.517855	0.292	0.244	1.75e-136	0
	ASPM	9.13e-122	0.616392	0.257	0.196	2.16e-117	0
	ATP1B3	1.12e-223	0.733725	0.382	0.285	2.64e-219	0
	ATP2B1	2.76e-279	0.929193	0.542	0.291	6.54e-275	0
	ATP5E	7.77e-148	0.335671	0.802	0.79	1.84e-143	0
	ATP5EP2	3.2e-110	0.354627	0.273	0.266	7.57e-106	0
	ATRX	8.7e-244	0.745552	0.468	0.35	2.06e-239	0
	BASP1	1.1e-221	0.954363	0.391	0.161	2.61e-217	0
	BAZ1A	1.13e-140	0.571346	0.278	0.207	2.67e-136	0
	BAZ1B	1.18e-236	0.627475	0.555	0.455	2.8e-232	0
	BCCIP	6.63e-170	0.561507	0.409	0.335	1.57e-165	0
	BDP1	1.28e-286	0.856294	0.485	0.318	3.03e-282	0
	BEX1	3.01e-96	0.664443	0.294	0.164	7.12e-92	0
	BMS1	5.28e-177	0.713589	0.322	0.209	1.25e-172	0
	BOD1L1	0	1.06269	0.529	0.248	0	0
	BPTF	1.45e-232	0.796244	0.433	0.287	3.42e-228	0
	BRD4	8.66e-242	0.822073	0.41	0.258	2.05e-237	0
	C11orf58	5.31e-132	0.30158	0.303	0.333	1.26e-127	0
	CAPZB	5.99e-165	0.477745	0.311	0.303	1.42e-160	0
	CAST	1.16e-217	0.538778	0.434	0.402	2.73e-213	0
	CAVIN1	0	1.36412	0.544	0.167	0	0
	CBX3	7.9e-156	0.275722	0.518	0.564	1.87e-151	0
	CCAR1	6.75e-270	0.902722	0.446	0.255	1.6e-265	0
	CCDC34	1.86e-138	0.638946	0.254	0.179	4.39e-134	0
	CCDC80	3.12e-164	0.894907	0.272	0.129	7.38e-160	0
	CCDC88A	4.13038879923282e-321	1.14309	0.468	0.166	9.77704332666401e-317	0
	CCND1	0	1.2196	0.721	0.283	0	0
	CCNI	5.59e-186	0.635743	0.415	0.301	1.32e-181	0
	CD44	2.12e-149	0.658682	0.388	0.229	5.02e-145	0
	CD59	1.07e-161	0.350282	0.436	0.456	2.54e-157	0
	CDC37	4.86e-203	0.728649	0.332	0.244	1.15e-198	0
	CDC5L	2.23e-156	0.437536	0.287	0.294	5.27e-152	0
	CDCP1	4.54e-170	0.862058	0.3	0.136	1.07e-165	0
	CENPE	7.81010405267955e-311	1.2441	0.474	0.194	1.85e-306	0
	CENPF	0	1.18689	0.582	0.327	0	0
	CEP290	2.39e-173	0.646503	0.28	0.218	5.66e-169	0
	CEP350	2.48e-168	0.661227	0.275	0.2	5.86e-164	0
	CFL1	3.71e-205	0.469717	0.693	0.677	8.78e-201	0
	CHD1	2.67e-144	0.338896	0.226	0.26	6.33e-140	0
	CHD4	1.4e-221	0.687682	0.43	0.35	3.31e-217	0
	CKAP4	9.01e-152	0.745529	0.334	0.17	2.13e-147	0
	CLDN11	0	1.27834	0.606	0.207	0	0
	CLIP1	5.89e-186	0.857124	0.3	0.148	1.39e-181	0
	CLMP	6.78e-130	0.702851	0.306	0.161	1.6e-125	0
	CLSPN	1.64e-147	0.660295	0.285	0.198	3.88e-143	0
	COL1A1	1.65e-154	0.724089	0.375	0.186	3.91e-150	0
	COL1A2	2.15e-121	0.706792	0.327	0.165	5.1e-117	0
	COL6A1	4.58e-241	0.991082	0.49	0.21	1.08e-236	0
	COL6A2	8.47e-194	0.842534	0.408	0.187	2e-189	0
	COL7A1	6.23e-165	0.927457	0.287	0.121	1.47e-160	0
	COPS9	1.23e-109	0.33992	0.323	0.303	2.9e-105	0
	CSDE1	1.21e-209	0.539624	0.493	0.432	2.87e-205	0
	CSF3	0	1.31127	0.516	0.178	0	0
	CTNNB1	5.06e-188	0.781015	0.282	0.164	1.2e-183	0
	CTSB	1.51e-281	0.868692	0.648	0.351	3.57e-277	0
	CTSC	8.58e-128	0.387782	0.285	0.29	2.03e-123	0
	CTSL	3.78e-71	0.454105	0.266	0.175	8.95e-67	0
	CXCL5	6.09e-106	0.710503	0.372	0.187	1.44e-101	0
	CXCL8	2.56e-125	0.658395	0.445	0.218	6.05e-121	0
	CYR61	1.87e-122	0.6546	0.445	0.226	4.44e-118	0
	DCBLD2	2.32e-157	0.74859	0.389	0.215	5.49e-153	0
	DDX21	0	0.848345	0.631	0.467	0	0
	DDX24	2.45e-187	0.467847	0.394	0.381	5.79e-183	0
	DDX27	6.06e-150	0.575866	0.253	0.202	1.43e-145	0
	DDX46	4.44e-228	0.667807	0.428	0.342	1.05e-223	0
	DEK	7.49e-298	0.725743	0.667	0.506	1.77e-293	0
	DENR	1.59e-120	0.302286	0.246	0.269	3.76e-116	0
	DNMT1	3.55e-294	0.834546	0.526	0.38	8.4e-290	0
	DNTTIP2	3.12e-189	0.578865	0.432	0.36	7.38e-185	0
	DST	1.32168294208579e-312	0.993295	0.479	0.273	3.13e-308	0
	DYNC1H1	4.32e-272	1.07697	0.325	0.134	1.02e-267	0
	EEA1	1.79e-228	0.852065	0.37	0.227	4.23e-224	0
	EEF2	6.76e-270	0.524135	0.671	0.631	1.6e-265	0
	EIF1AX	6.02e-134	0.464227	0.277	0.252	1.42e-129	0
	EIF2S2	4.39e-247	0.637826	0.64	0.465	1.04e-242	0
	EIF3A	0	1.12963	0.889	0.606	0	0
	EIF3J	2.9e-182	0.495331	0.38	0.357	6.87e-178	0
	EIF4G1	5.34e-119	0.289594	0.272	0.303	1.26e-114	0
	EIF4G2	1e-167	0.560492	0.393	0.313	2.37e-163	0
	EIF5B	2.27e-298	0.616074	0.772	0.686	5.38e-294	0
	EMP1	1.12e-170	0.800922	0.433	0.215	2.66e-166	0
	FAM50A	1.01e-185	0.775448	0.336	0.188	2.4e-181	0
	FGF2	0	1.03825	0.658	0.259	0	0
	FOXP1	3.87e-171	0.724982	0.258	0.157	9.16e-167	0
	FRA10AC1	1.19e-236	0.947337	0.323	0.155	2.81e-232	0
	FRMD6	4.01e-179	0.88254	0.35	0.158	9.49e-175	0
	FSTL1	7.89e-104	0.646995	0.259	0.143	1.87e-99	0
	FXR1	2.22e-144	0.256251	0.261	0.315	5.25e-140	0
	GADD45GIP1	1.24e-167	0.282151	0.416	0.478	2.93e-163	0
	GARS	1.3e-153	0.481249	0.369	0.331	3.07e-149	0
	GCC2	2.41e-178	0.630744	0.327	0.258	5.69e-174	0
	GNAI2	3.83e-150	0.605559	0.262	0.185	9.07e-146	0
	GNAS	1.42e-223	0.500537	0.666	0.573	3.36e-219	0
	GNG11	9.36e-128	0.641695	0.398	0.207	2.22e-123	0
	GOLGA4	0	0.882816	0.656	0.457	0	0
	GOLGB1	1.11e-223	0.648024	0.456	0.388	2.63e-219	0
	GREM1	0	1.07774	0.796	0.316	0	0
	GSPT1	3.96e-146	0.263699	0.302	0.354	9.38e-142	0
	GSTO1	1.32e-115	0.283098	0.496	0.358	3.12e-111	0
	GSTP1	2.53e-58	0.448751	0.295	0.193	5.99e-54	0
	HDAC2	3.24e-165	0.553721	0.329	0.287	7.67e-161	0
	HDGF	3.83e-228	0.703803	0.436	0.328	9.06e-224	0
	HDLBP	1.71e-141	0.611248	0.292	0.211	4.04e-137	0
	HMGA1	0	0.99996	0.598	0.395	0	0
	HMGA2	1.21e-139	0.671803	0.481	0.239	2.86e-135	0
	HMGB2	1.07e-121	0.440743	0.364	0.355	2.53e-117	0
	HNRNPAB	6.08e-145	0.510532	0.34	0.278	1.44e-140	0
	HNRNPD	3.42e-214	0.708513	0.469	0.326	8.1e-210	0
	HNRNPH3	8.39e-129	0.38704	0.306	0.295	1.99e-124	0
	HNRNPM	5.15e-179	0.424274	0.536	0.507	1.22e-174	0
	HNRNPU	4.1e-277	0.586107	0.74	0.666	9.7e-273	0
	HSP90AA1	0	1.14872	0.989	0.776	0	0
	HSP90B1	2.67e-90	0.27468	0.877	0.9	6.33e-86	0
	HSPA4	1.92e-105	0.321148	0.264	0.264	4.55e-101	0
	HSPA9	1.04e-167	0.359362	0.432	0.452	2.46e-163	0
	HSPH1	3.39e-126	0.490146	0.349	0.303	8.02e-122	0
	IL1B	2.16e-255	0.975041	0.6	0.251	5.11e-251	0
	IL6	1.79e-103	0.62017	0.426	0.227	4.23e-99	0
	ILF3	2.47e-204	0.539986	0.451	0.402	5.85e-200	0
	INHBA	4.81e-209	0.964106	0.516	0.225	1.14e-204	0
	IQGAP1	4.25e-150	0.302275	0.304	0.341	1.01e-145	0
	IWS1	1.11e-190	0.750722	0.322	0.207	2.63e-186	0
	JMJD1C	3.09e-161	0.682869	0.291	0.2	7.32e-157	0
	KCNMA1	7.67e-285	1.12267	0.489	0.195	1.81e-280	0
	KHDRBS1	7.5e-107	0.305003	0.313	0.306	1.77e-102	0
	KIF20B	4.43e-257	0.925249	0.443	0.243	1.05e-252	0
	KIF5B	8.89e-146	0.577471	0.293	0.222	2.1e-141	0
	KPNB1	0	0.964231	0.643	0.389	0	0
	KTN1	0	0.897049	0.795	0.571	0	0
	LIMS1	7.24e-185	0.779466	0.409	0.236	1.71e-180	0
	LMNA	7.82e-196	0.533856	0.458	0.393	1.85e-191	0
	LMO4	1.38e-142	0.696513	0.251	0.15	3.26e-138	0
	LRRC75A-AS1	2.16e-155	0.26897	0.265	0.327	5.11e-151	0
	LRRFIP1	2.76e-186	0.566565	0.393	0.338	6.54e-182	0
	LUC7L3	4.86e-181	0.355138	0.549	0.59	1.15e-176	0
	LYAR	3.31e-135	0.466368	0.256	0.233	7.84e-131	0
	MAP1B	5.38e-262	1.11246	0.34	0.117	1.27e-257	0
	MAP4K4	7.6e-186	0.906006	0.295	0.127	1.8e-181	0
	MATR3	6.8e-251	0.661576	0.492	0.408	1.61e-246	0
	METAP2	3.3e-226	0.607754	0.485	0.407	7.82e-222	0
	MKI67	8.2e-244	1.025	0.423	0.199	1.94e-239	0
	MME	2.74e-110	0.660247	0.265	0.149	6.49e-106	0
	MMP1	0	1.13857	0.99	0.374	0	0
	MMP14	1.15e-287	1.14663	0.374	0.125	2.71e-283	0
	MMP3	0	0.821594	0.713	0.289	0	0
	MT2A	0	0.835868	0.915	0.359	0	0
	MYL6	8.28e-186	0.375383	0.736	0.734	1.96e-181	0
	MYO1B	1.77e-129	0.748645	0.257	0.126	4.18e-125	0
	NAP1L1	2.91498731046335e-322	0.635013	0.813	0.72	6.90006646259781e-318	0
	NASP	9.21e-210	0.582556	0.482	0.421	2.18e-205	0
	NCL	0	1.07963	0.959	0.811	0	0
	NEAT1	2.81e-136	0.355369	0.566	0.564	6.65e-132	0
	NFE2L2	1.15e-124	0.537494	0.261	0.204	2.73e-120	0
	NFIC	2.97e-206	0.756176	0.309	0.201	7.04e-202	0
	NOP56	1.57e-208	0.558532	0.502	0.433	3.71e-204	0
	NSA2	5.65e-144	0.415481	0.279	0.274	1.34e-139	0
	NSRP1	1.93e-161	0.467012	0.34	0.324	4.57e-157	0
	NUCKS1	0	0.780444	0.74	0.584	0	0
	NUDC	1.45e-146	0.264082	0.369	0.408	3.43e-142	0
	ODC1	5.7e-80	0.266052	0.296	0.282	1.35e-75	0
	PA2G4	6.51e-129	0.260477	0.409	0.421	1.54e-124	0
	PCNT	1.14e-168	0.819374	0.256	0.139	2.71e-164	0
	PFDN4	3.14e-129	0.329097	0.356	0.38	7.43e-125	0
	PHF14	1.28e-160	0.743283	0.252	0.143	3.02e-156	0
	PHIP	1.21e-165	0.735414	0.276	0.158	2.87e-161	0
	PLOD2	4.91e-84	0.570163	0.285	0.172	1.16e-79	0
	PNISR	6.48e-176	0.558775	0.332	0.288	1.53e-171	0
	PNN	1.23e-230	0.624016	0.492	0.422	2.91e-226	0
	POU2F2	0	1.34453	0.415	0.119	0	0
	PPIF	3.89e-152	0.711237	0.288	0.173	9.2e-148	0
	PPIG	8.83e-246	0.607264	0.626	0.528	2.09e-241	0
	PPM1G	1.23e-151	0.329484	0.314	0.342	2.91e-147	0
	PPP1R12A	3.43e-169	0.614674	0.315	0.247	8.11e-165	0
	PRPF38B	7.87e-194	0.663259	0.366	0.265	1.86e-189	0
	PRPF40A	1.07e-274	0.653727	0.625	0.524	2.53e-270	0
	PRPF4B	3.61e-168	0.348378	0.31	0.358	8.55e-164	0
	PRPF6	5.64e-148	0.542581	0.252	0.206	1.33e-143	0
	PRRC2C	0	0.744367	0.654	0.541	0	0
	PRRG3	1.43e-214	0.876854	0.322	0.166	3.38e-210	0
	PSAP	3.1e-226	0.586974	0.465	0.426	7.35e-222	0
	PSIP1	3.04e-151	0.424838	0.265	0.257	7.19e-147	0
	PSMA1	1.03e-154	0.496732	0.269	0.247	2.43e-150	0
	PSMA7	4.16e-222	0.490999	0.746	0.649	9.85e-218	0
	PSMB4	7.76e-165	0.343142	0.344	0.369	1.84e-160	0
	PSMB7	4.86e-170	0.334708	0.427	0.462	1.15e-165	0
	PSMC3	4.36e-157	0.552237	0.307	0.245	1.03e-152	0
	PSMC5	3.56e-145	0.444544	0.305	0.294	8.44e-141	0
	PSMD1	8.97e-148	0.447994	0.289	0.272	2.12e-143	0
	PSMD2	1e-205	0.570323	0.528	0.428	2.37e-201	0
	PTP4A2	1.65e-128	0.392676	0.269	0.26	3.9e-124	0
	PTPN11	3.37e-129	0.35036	0.246	0.26	7.98e-125	0
	PUM3	5.71e-154	0.289023	0.265	0.323	1.35e-149	0
	QSOX1	8.8e-169	0.870325	0.256	0.109	2.08e-164	0
	RAB13	3.76e-223	0.974616	0.331	0.132	8.9e-219	0
	RAB3B	4.56e-165	0.824057	0.278	0.126	1.08e-160	0
	RAC1	4.01e-203	0.566451	0.521	0.432	9.5e-199	0
	RAI14	1.79e-192	0.91306	0.336	0.14	4.25e-188	0
	RALA	5.89e-183	0.720104	0.446	0.316	1.4e-178	0
	RARS	9.18e-127	0.416051	0.267	0.259	2.17e-122	0
	RBBP6	3.23e-145	0.619916	0.287	0.211	7.65e-141	0
	RBM25	0	0.86641	0.649	0.485	0	0
	RDX	1.59e-170	0.632929	0.3	0.213	3.76e-166	0
	RFC1	1.19e-212	0.747204	0.362	0.251	2.81e-208	0
	RIF1	1.09e-210	0.799202	0.384	0.242	2.58e-206	0
	RND3	4.88e-282	0.870675	0.635	0.348	1.16e-277	0
	ROCK1	1.78e-200	0.769591	0.375	0.224	4.2e-196	0
	ROMO1	3.09e-142	0.294	0.544	0.539	7.32e-138	0
	RPF2	6.61e-135	0.271381	0.197	0.252	1.57e-130	0
	RPL37P6	2.03e-136	0.260259	0.269	0.319	4.81e-132	0
	RPL9P9	2.42e-224	0.626178	0.477	0.385	5.73e-220	0
	RPS12	2.41e-224	0.472755	0.836	0.803	5.69e-220	0
	RPS24	3.21e-198	0.432104	0.92	0.884	7.6e-194	0
	RPS4Y1	2.94e-108	0.610328	0.377	0.208	6.95e-104	0
	RRM1	3e-143	0.659088	0.264	0.176	7.11e-139	0
	RRP15	1.26e-145	0.542209	0.266	0.227	2.99e-141	0
	RSF1	2.91e-236	0.683495	0.439	0.347	6.89e-232	0
	RSRC2	1.05e-136	0.452514	0.306	0.276	2.48e-132	0
	RTF1	1.43e-186	0.670647	0.347	0.255	3.39e-182	0
	RTN4	1.27e-162	0.437202	0.516	0.454	3.01e-158	0
	S100A13	4.76e-189	0.907969	0.275	0.115	1.13e-184	0
	SAFB2	5.27e-134	0.544676	0.252	0.199	1.25e-129	0
	SEC63	3.11e-125	0.297622	0.229	0.267	7.35e-121	0
	2011-09-01	2.23e-180	0.776628	0.371	0.209	5.28e-176	0
	SERPINB2	1.74e-101	0.721882	0.278	0.138	4.11e-97	0
	SERPINE1	0	1.46061	0.657	0.206	0	0
	SERPINE2	4.25e-161	0.756191	0.443	0.242	1.01e-156	0
	SF3B2	8.54e-182	0.338975	0.511	0.549	2.02e-177	0
	SFPQ	1.36e-150	0.436352	0.394	0.343	3.22e-146	0
	SGK1	8.25e-107	0.725313	0.256	0.133	1.95e-102	0
	SH3KBP1	7.86e-273	0.857276	0.531	0.333	1.86e-268	0
	SLC16A3	8.12e-226	0.992495	0.32	0.132	1.92e-221	0
	SLC20A1	3.8e-254	1.03869	0.479	0.224	8.99e-250	0
	SLC25A3	1.27e-157	0.276006	0.403	0.462	3.01e-153	0
	SLK	1.33e-185	0.819383	0.285	0.154	3.16e-181	0
	SLTM	1.49e-189	0.399653	0.449	0.468	3.52e-185	0
	SMARCA5	1.71e-140	0.558115	0.278	0.222	4.04e-136	0
	SMC2	1.85e-228	0.744156	0.412	0.285	4.39e-224	0
	SMC3	1.84e-275	0.746599	0.515	0.383	4.35e-271	0
	SMC4	0	0.794007	0.684	0.522	0	0
	SMS	1.87e-187	0.550512	0.303	0.277	4.43e-183	0
	SMURF2	4.83e-134	0.745092	0.261	0.135	1.14e-129	0
	SNHG5	1.11e-177	0.293055	0.449	0.513	2.62e-173	0
	SNW1	1.03e-133	0.354318	0.223	0.251	2.45e-129	0
	SON	3.58e-154	0.269614	0.597	0.647	8.48e-150	0
	SREK1	1.46e-144	0.446281	0.296	0.282	3.46e-140	0
	SSRP1	1.44e-169	0.439309	0.359	0.348	3.42e-165	0
	STC1	5.98e-272	0.96284	0.605	0.247	1.42e-267	0
	STC2	5.78e-128	0.734189	0.269	0.148	1.37e-123	0
	SUPT16H	3.18e-151	0.290343	0.34	0.391	7.52e-147	0
	SWAP70	1.17e-176	0.882862	0.262	0.123	2.78e-172	0
	SYCP2	1.55e-177	0.919638	0.257	0.104	3.67e-173	0
	SYNCRIP	2.39e-185	0.436687	0.416	0.417	5.66e-181	0
	TAGLN2	3.32e-218	0.696647	0.395	0.304	7.85e-214	0
	TAPT1-AS1	1.94e-181	0.59519	0.322	0.266	4.6e-177	0
	TARS	5.74e-143	0.42099	0.343	0.315	1.36e-138	0
	TAX1BP1	3.62e-181	0.45682	0.418	0.411	8.56e-177	0
	TBCA	7.83e-188	0.400816	0.315	0.355	1.85e-183	0
	TCEAL4	7.92e-259	0.827051	0.464	0.305	1.88e-254	0
	TCEAL9	1.43e-169	0.849412	0.347	0.16	3.39e-165	0
	TCERG1	2.44e-139	0.332933	0.235	0.264	5.78e-135	0
	TFPI2	0	0.837867	0.791	0.32	0	0
	THBS1	1.31e-102	0.687189	0.319	0.168	3.09e-98	0
	THOC2	1.69e-160	0.357647	0.28	0.323	4e-156	0
	THRAP3	1.53e-164	0.271679	0.283	0.344	3.62e-160	0
	TMSB10	0	0.670858	0.941	0.872	0	0
	TNC	6.79e-217	0.987709	0.411	0.174	1.61e-212	0
	TOMM22	1.28e-156	0.469725	0.263	0.251	3.03e-152	0
	TOP1	5.64e-149	0.440073	0.42	0.364	1.33e-144	0
	TOP2A	6.79e-242	1.03406	0.489	0.286	1.61e-237	0
	TPM1	6.37e-217	0.92836	0.413	0.229	1.51e-212	0
	TPM2	1.74e-189	0.859153	0.322	0.144	4.13e-185	0
	TPM3	1.51e-175	0.309534	0.55	0.602	3.58e-171	0
	TPM4	2.25e-109	0.323193	0.352	0.34	5.31e-105	0
	TPR	9.59e-221	0.470369	0.466	0.462	2.27e-216	0
	TPX2	9.97e-166	0.757403	0.338	0.216	2.36e-161	0
	TRIP11	5.46e-198	0.872498	0.294	0.155	1.29e-193	0
	TTC3	3.7e-145	0.387802	0.265	0.28	8.77e-141	0
	U2SURP	2.45e-266	0.669752	0.591	0.494	5.8e-262	0
	UCHL1	1.06e-177	0.860824	0.374	0.17	2.5e-173	0
	UGCG	6.93e-106	0.593333	0.332	0.199	1.64e-101	0
	VCP	4.18e-131	0.410925	0.32	0.297	9.9e-127	0
	VIM	0	0.586497	0.902	0.71	0	0
	WFDC21P	2.15e-199	0.973945	0.375	0.165	5.09e-195	0
	WNT5A	4.76e-135	0.67909	0.378	0.206	1.13e-130	0
	XRCC5	6.37e-142	0.358801	0.369	0.362	1.51e-137	0
	YBX3	6.1e-140	0.435934	0.347	0.313	1.44e-135	0
	YTHDC1	1.18e-136	0.516543	0.251	0.227	2.79e-132	0
	YWHAB	3.74e-234	0.566439	0.647	0.507	8.85e-230	0
	ZBTB7A	4.01e-244	1.0386	0.288	0.101	9.5e-240	0
	ZC3H13	9.86e-236	0.855192	0.406	0.256	2.33e-231	0
	ZC3H15	3.11e-201	0.440715	0.441	0.454	7.37e-197	0
	ZCRB1	7.71e-158	0.33719	0.243	0.291	1.82e-153	0
	ZFAS1	1.21e-168	0.541911	0.387	0.329	2.87e-164	0
	ZFP36L1	3.6e-200	0.839683	0.441	0.241	8.53e-196	0
	ZMAT2	8.26e-149	0.448811	0.27	0.266	1.96e-144	0
	AC016739.1	1.31e-113	0.44141	0.333	0.148	3.11e-109	1
	AC073861.1	6.45e-187	0.59325	0.623	0.299	1.53e-182	1
	AC108868.2	0	1.07664	0.531	0.125	0	1
	ACAT1	9.35e-115	0.369136	0.504	0.271	2.21e-110	1
	ADAM10	5.64e-59	0.334393	0.283	0.15	1.33e-54	1
	AKR1A1	1.97e-85	0.362164	0.346	0.175	4.67e-81	1
	ALDOA	1.29e-85	0.291224	0.627	0.404	3.06e-81	1
	AP002387.1	5.44e-216	0.791634	0.289	0.053	1.29e-211	1
	AP3S1	1.29e-131	0.542549	0.365	0.149	3.06e-127	1
	APRT	4.62e-96	0.353418	0.408	0.224	1.09e-91	1
	ARF1	9.51e-107	0.316782	0.553	0.328	2.25e-102	1
	ARGLU1	6.96e-72	0.271154	0.363	0.213	1.65e-67	1
	ARHGDIB	4.55e-129	0.601241	0.327	0.114	1.08e-124	1
	ARL6IP5	7.84e-192	0.626302	0.563	0.254	1.86e-187	1
	ARPC5	8.46e-118	0.336787	0.651	0.396	2e-113	1
	ATP5A1	9.74e-169	0.47631	0.649	0.338	2.31e-164	1
	ATP5C1	1.75e-87	0.350742	0.438	0.242	4.14e-83	1
	ATP5G1	1.72e-78	0.253529	0.515	0.325	4.08e-74	1
	ATP5G2	8.43e-248	0.719661	0.688	0.309	2e-243	1
	ATP5L	6.11e-144	0.285033	0.882	0.619	1.45e-139	1
	ATP6AP1	4.23e-78	0.287046	0.251	0.117	1e-73	1
	ATP6V0B	1.2e-150	0.31473	0.622	0.355	2.85e-146	1
	ATP6V1F	3.3e-84	0.446316	0.286	0.127	7.82e-80	1
	ATRAID	1.91e-86	0.377532	0.44	0.245	4.51e-82	1
	B2M	0	0.926378	0.987	0.823	0	1
	BCAP31	9.87e-141	0.506873	0.434	0.192	2.34e-136	1
	BCHE	6.55e-192	0.719711	0.347	0.094	1.55e-187	1
	BLVRA	3.38e-173	0.519067	0.446	0.183	8e-169	1
	BST2	3.55e-219	0.555605	0.638	0.292	8.4e-215	1
	BTF3	1.43e-197	0.507742	0.839	0.508	3.39e-193	1
	BTG2	1.23827672817192e-319	1.01736	0.383	0.063	2.93112484325574e-315	1
	BUD23	7.35e-127	0.319935	0.582	0.332	1.74e-122	1
	C15orf61	4.73e-89	0.467102	0.254	0.102	1.12e-84	1
	C19orf70	2.6e-86	0.27079	0.42	0.249	6.16e-82	1
	C1QBP	1.59e-89	0.347384	0.354	0.183	3.76e-85	1
	C7orf73	1.08e-88	0.277855	0.303	0.159	2.55e-84	1
	C8orf59	9.96e-57	0.326767	0.258	0.136	2.36e-52	1
	CADM1	1.02e-253	0.805904	0.506	0.158	2.41e-249	1
	CAMTA1	4.68e-54	0.25001	0.34	0.208	1.11e-49	1
	CCDC112	4.77e-111	0.457979	0.412	0.192	1.13e-106	1
	CCR1	2.13e-167	0.25296	0.404	0.178	5.05e-163	1
	CD320	9.35e-135	0.4505	0.538	0.271	2.21e-130	1
	CD8B	0	0.99117	0.532	0.138	0	1
	CD9	2.27e-278	0.731558	0.663	0.269	5.38e-274	1
	CDK2AP2	6.82e-224	0.741973	0.5	0.174	1.61e-219	1
	CHCHD10	2.53e-91	0.429044	0.337	0.152	5.99e-87	1
	CHCHD2	8.19e-259	0.585266	0.812	0.433	1.94e-254	1
	CLNS1A	1.26e-78	0.327393	0.344	0.183	2.97e-74	1
	CNDP2	2.84e-104	0.365571	0.294	0.13	6.71e-100	1
	COA4	1.27e-85	0.266693	0.354	0.197	3.01e-81	1
	COMMD6	1.86e-258	0.716179	0.644	0.276	4.39e-254	1
	COX4I1	6.88e-138	0.354307	0.693	0.422	1.63e-133	1
	COX5A	2.92e-124	0.297965	0.616	0.368	6.9e-120	1
	COX5B	1.29e-122	0.389554	0.613	0.349	3.05e-118	1
	COX6B1	1.4e-103	0.29831	0.661	0.419	3.32e-99	1
	COX6C	9.85e-271	0.543302	0.823	0.434	2.33e-266	1
	COX7A2	3.12e-137	0.261365	0.752	0.48	7.38e-133	1
	COX7B	4.36e-187	0.529234	0.671	0.341	1.03e-182	1
	COX7C	1.11e-143	0.358033	0.767	0.48	2.62e-139	1
	CPNE3	4.18e-140	0.491001	0.408	0.179	9.89e-136	1
	CREG1	0	1.07611	0.726	0.223	0	1
	CRNDE	2.71e-70	0.380723	0.261	0.124	6.41e-66	1
	CST3	5.56e-124	0.557556	0.316	0.117	1.32e-119	1
	CSTB	1.59e-300	0.748974	0.827	0.43	3.76e-296	1
	CTSS	2.4e-90	0.424416	0.263	0.11	5.67e-86	1
	CUTA	8.67e-143	0.459737	0.532	0.27	2.05e-138	1
	CX3CR1	0	1.07565	0.545	0.129	0	1
	CYBA	2e-155	0.481436	0.451	0.195	4.74e-151	1
	CYP51A1	3.97e-155	0.455097	0.514	0.246	9.4e-151	1
	DCXR	5.72e-86	0.38753	0.305	0.147	1.35e-81	1
	DDOST	1.72e-120	0.511281	0.392	0.173	4.07e-116	1
	DERL3	7.57e-85	0.432425	0.259	0.103	1.79e-80	1
	DHCR7	4.4e-169	0.666978	0.382	0.13	1.04e-164	1
	DNAJC15	2.1e-90	0.405296	0.289	0.127	4.97e-86	1
	DNAJC19	4.37e-65	0.286082	0.292	0.163	1.03e-60	1
	DNPH1	1.16e-100	0.44929	0.351	0.16	2.75e-96	1
	DPM3	2.08e-141	0.539375	0.357	0.136	4.91e-137	1
	DPP7	7.71e-109	0.373248	0.391	0.193	1.83e-104	1
	DUSP22	2.73e-210	0.714186	0.416	0.126	6.47e-206	1
	EBP	2.5e-80	0.286806	0.418	0.24	5.92e-76	1
	ECH1	2e-81	0.443941	0.297	0.133	4.72e-77	1
	EIF3E	3.7e-128	0.466529	0.458	0.227	8.77e-124	1
	EIF3H	9.96e-98	0.270507	0.533	0.327	2.36e-93	1
	ELFN1-AS1	1.02e-154	0.664119	0.253	0.058	2.41e-150	1
	ELOB	1.23e-127	0.267182	0.815	0.554	2.92e-123	1
	EMB	3.8e-130	0.594608	0.332	0.121	8.99e-126	1
	ERLEC1	3.88e-75	0.274323	0.375	0.219	9.18e-71	1
	ERP29	7.85e-125	0.342356	0.485	0.26	1.86e-120	1
	ETFA	4.44e-94	0.281738	0.438	0.254	1.05e-89	1
	FADS1	6.66e-151	0.487524	0.667	0.368	1.58e-146	1
	FADS2	7.14e-124	0.450764	0.354	0.146	1.69e-119	1
	FAM162A	5.06e-85	0.433957	0.393	0.204	1.2e-80	1
	FAU	0	0.62167	0.952	0.656	0	1
	FDFT1	1.73e-145	0.507123	0.538	0.263	4.09e-141	1
	FKBP11	7.31e-112	0.582842	0.291	0.105	1.73e-107	1
	FKBP2	2.56e-177	0.423754	0.755	0.446	6.05e-173	1
	FTL	1.35e-250	0.543453	0.969	0.763	3.19e-246	1
	GABARAPL2	3.54e-68	0.264276	0.323	0.189	8.38e-64	1
	GABPB1-AS1	7.6e-128	0.491858	0.5	0.251	1.8e-123	1
	GAL	1.92e-92	0.335232	0.312	0.144	4.54e-88	1
	GAS5	5.63480540045354e-316	0.903026	0.678	0.274	1.33381478634136e-311	1
	GRN	5.3e-90	0.318705	0.348	0.18	1.25e-85	1
	GTF3A	7.49e-106	0.41288	0.398	0.194	1.77e-101	1
	GUK1	1.21e-132	0.418732	0.532	0.284	2.87e-128	1
	H1F0	1.13e-94	0.382424	0.385	0.192	2.68e-90	1
	HERPUD1	1.07e-283	0.826223	0.608	0.222	2.53e-279	1
	HEXA	4e-114	0.416548	0.271	0.107	9.47e-110	1
	HIGD2A	2.85e-122	0.564634	0.363	0.151	6.74e-118	1
	HINT1	1.18e-190	0.438955	0.779	0.445	2.79e-186	1
	HIST1H1C	8.91e-116	0.552384	0.251	0.079	2.11e-111	1
	HLA-A	1.29e-234	0.553741	0.799	0.442	3.05e-230	1
	HLA-B	8.13e-265	0.451006	0.816	0.447	1.92e-260	1
	HLA-C	5.79e-247	0.679871	0.7	0.326	1.37e-242	1
	HMGCS1	1.9e-248	0.893497	0.542	0.18	4.51e-244	1
	HSD17B10	1.7e-85	0.380734	0.347	0.177	4.02e-81	1
	IDI1	3.25e-123	0.530949	0.417	0.184	7.68e-119	1
	IFI6	3.71e-191	1.02794	0.347	0.089	8.78e-187	1
	IGFBP3	4.13e-107	0.252164	0.304	0.132	9.78e-103	1
	IGKC	1.86e-227	0.760638	0.511	0.17	4.41e-223	1
	IGLC2	0	1.39653	0.957	0.394	0	1
	IGLC3	0	1.54589	0.95	0.314	0	1
	IGLC7	5.18e-244	0.884314	0.471	0.137	1.23e-239	1
	IGLV2-28	1.12e-273	0.929672	0.427	0.103	2.65e-269	1
	INSIG1	0	0.776232	0.898	0.382	0	1
	IQGAP2	8.61e-130	0.5204	0.329	0.119	2.04e-125	1
	ISCU	2.54e-71	0.271093	0.408	0.243	6e-67	1
	ISG15	6.99e-184	0.922032	0.484	0.187	1.65e-179	1
	ISG20	3.23e-112	0.401189	0.284	0.111	7.65e-108	1
	ITM2C	3.04e-133	0.554779	0.308	0.106	7.19e-129	1
	JCHAIN	0	1.37543	0.953	0.361	0	1
	JSRP1	8.31e-158	0.561297	0.271	0.07	1.97e-153	1
	JTB	1.34e-155	0.446025	0.564	0.284	3.18e-151	1
	KRT18	4.67e-144	0.560955	0.344	0.126	1.1e-139	1
	LAGE3	1.15e-58	0.254617	0.326	0.201	2.73e-54	1
	LCP1	1.5e-150	0.40079	0.407	0.172	3.56e-146	1
	LGMN	0	1.43491	0.873	0.302	0	1
	LINC01021	3.78e-236	0.829989	0.311	0.057	8.95e-232	1
	LINC01229	1.14e-179	0.70266	0.304	0.074	2.71e-175	1
	LINC01480	1.84e-251	0.874916	0.474	0.136	4.36e-247	1
	LINC02009	6.97e-132	0.521621	0.309	0.106	1.65e-127	1
	LITAF	6.16e-104	0.408539	0.324	0.142	1.46e-99	1
	LMAN1	5.23e-169	0.481871	0.678	0.368	1.24e-164	1
	LMAN2	2.17e-246	0.66642	0.689	0.31	5.15e-242	1
	LSS	1.79e-81	0.41194	0.252	0.106	4.25e-77	1
	MAF	0	1.11451	0.814	0.243	0	1
	MALAT1	1.55352841002212e-311	0.441531	1	0.992	3.68e-307	1
	MDH2	5.14e-92	0.322525	0.348	0.178	1.22e-87	1
	MGST1	1.47e-103	0.283147	0.735	0.489	3.48e-99	1
	MRPL34	2.62e-55	0.292028	0.267	0.152	6.19e-51	1
	MRPL36	1.95e-62	0.261453	0.332	0.194	4.63e-58	1
	MRPS21	3.02e-162	0.454284	0.698	0.389	7.15e-158	1
	MRPS33	4.25e-104	0.513895	0.339	0.15	1.01e-99	1
	MRPS36	6.93e-48	0.298227	0.27	0.159	1.64e-43	1
	MSMO1	9.61e-220	0.790073	0.48	0.166	2.28e-215	1
	MT-ATP6	0	0.71693	0.929	0.57	0	1
	MT-CO1	0	0.927101	0.974	0.665	0	1
	MT-CO2	0	0.935184	0.958	0.509	0	1
	MT-CO3	0	0.882568	0.982	0.772	0	1
	MT-CYB	0	0.99262	0.955	0.568	0	1
	MT-ND1	8.64e-208	0.636392	0.724	0.372	2.05e-203	1
	MT-ND2	1.18e-238	0.576676	0.865	0.513	2.79e-234	1
	MT-ND3	5.67e-222	0.630087	0.731	0.377	1.34e-217	1
	MT-ND4	0	0.745895	0.969	0.687	0	1
	MT-ND4L	0	1.14442	0.85	0.325	0	1
	MT-ND5	0	0.976142	0.952	0.6	0	1
	MT-ND6	3.98e-290	0.711458	0.885	0.529	9.41e-286	1
	MT-RNR1	1.35e-75	0.270339	0.651	0.44	3.19e-71	1
	MT-RNR2	2.01e-183	0.547417	1	0.988	4.77e-179	1
	MTATP6P1	2.38e-105	0.508572	0.324	0.136	5.64e-101	1
	MYC	1.35e-202	0.666545	0.622	0.279	3.2e-198	1
	MYDGF	1.1e-116	0.351104	0.714	0.452	2.6e-112	1
	MYL12A	1.54e-175	0.571736	0.566	0.261	3.64e-171	1
	MZB1	0	0.913072	0.899	0.315	0	1
	NACA	3.47e-137	0.307899	0.858	0.591	8.21e-133	1
	NDFIP1	1.05e-62	0.286361	0.275	0.15	2.49e-58	1
	NDUFA1	3.47e-177	0.390896	0.739	0.428	8.21e-173	1
	NDUFA3	3.63e-124	0.495228	0.403	0.18	8.6e-120	1
	NDUFAF3	1e-101	0.483945	0.408	0.194	2.37e-97	1
	NDUFB11	1.26e-82	0.276414	0.473	0.286	2.98e-78	1
	NDUFB5	5.49e-102	0.351318	0.44	0.242	1.3e-97	1
	NOP53	6.08e-67	0.347211	0.254	0.121	1.44e-62	1
	NPC2	1.25e-193	0.665996	0.538	0.228	2.97e-189	1
	NUDT8	2.43e-56	0.333886	0.263	0.13	5.76e-52	1
	OFD1	1.88e-219	0.769162	0.469	0.157	4.45e-215	1
	ORMDL1	4.9e-83	0.420988	0.336	0.169	1.16e-78	1
	OSBPL9	8.69e-89	0.431168	0.295	0.131	2.06e-84	1
	OST4	1.9e-201	0.7181	0.488	0.188	4.5e-197	1
	OSTC	1.69e-100	0.353868	0.523	0.303	4e-96	1
	P4HB	1.69e-75	0.377918	0.26	0.121	4e-71	1
	PABPC1	2.67e-150	0.351193	0.95	0.753	6.33e-146	1
	PCP4	1.47e-162	0.787345	0.368	0.115	3.48e-158	1
	PDCD6	3.54e-76	0.339623	0.381	0.211	8.37e-72	1
	PDIA4	9.53e-170	0.598537	0.558	0.254	2.26e-165	1
	PDIA6	6.91e-154	0.477866	0.635	0.337	1.63e-149	1
	PEBP1	3.79e-185	0.457658	0.737	0.413	8.97e-181	1
	PGK1	1.68e-142	0.481505	0.648	0.36	3.99e-138	1
	PHF19	2.1e-64	0.343239	0.342	0.188	4.97e-60	1
	PIM2	2.23e-293	0.925833	0.512	0.141	5.28e-289	1
	PLAC8	4.08018678895889e-318	0.992278	0.509	0.13	9.65821014814459e-314	1
	PLPP5	1.1e-61	0.295838	0.295	0.164	2.59e-57	1
	POLR2J	4.41e-53	0.311443	0.263	0.141	1.04e-48	1
	PQBP1	2.71e-105	0.359541	0.413	0.218	6.41e-101	1
	PRDX4	0	1.04495	0.862	0.35	0	1
	PRDX5	3.35e-215	0.526083	0.775	0.429	7.93e-211	1
	PSMG4	8.98e-82	0.426377	0.284	0.129	2.13e-77	1
	PVALB	2.96e-297	0.831586	0.624	0.212	7.01e-293	1
	QPRT	4.99e-235	0.750691	0.426	0.121	1.18e-230	1
	REEP5	1.11e-128	0.435461	0.469	0.236	2.63e-124	1
	REXO2	4.46e-99	0.273129	0.591	0.378	1.05e-94	1
	RNASET2	1.86e-199	0.705734	0.396	0.118	4.39e-195	1
	RPL10	0	1.11152	0.691	0.199	0	1
	RPL10A	1.07e-240	0.586356	0.851	0.502	2.53e-236	1
	RPL10P3	2.06e-115	0.355424	0.376	0.184	4.88e-111	1
	RPL10P9	9e-123	0.575612	0.279	0.093	2.13e-118	1
	RPL11	0	0.714463	0.974	0.737	0	1
	RPL12	2.47e-252	0.590167	0.916	0.617	5.84e-248	1
	RPL13	0	0.785261	0.972	0.736	0	1
	RPL13A	5.82e-222	0.663647	0.761	0.409	1.38e-217	1
	RPL14	0	0.677608	0.933	0.597	0	1
	RPL15	7e-204	0.519547	0.896	0.602	1.66e-199	1
	RPL18	9.23e-258	0.576329	0.908	0.585	2.19e-253	1
	RPL19	1.35e-200	0.408201	0.971	0.786	3.21e-196	1
	RPL23	1e-119	0.31173	0.964	0.82	2.37e-115	1
	RPL24	6.74e-155	0.387203	0.885	0.612	1.59e-150	1
	RPL26	5.55e-229	0.560615	0.865	0.527	1.31e-224	1
	RPL27	3.41e-240	0.397576	0.984	0.883	8.07e-236	1
	RPL29	9.64e-183	0.597175	0.571	0.268	2.28e-178	1
	RPL3	0	1.07809	0.826	0.317	0	1
	RPL30	8.57e-126	0.599155	0.308	0.111	2.03e-121	1
	RPL31	0	0.845911	0.974	0.723	0	1
	RPL32	1.57e-192	0.426376	0.963	0.778	3.73e-188	1
	RPL34	0	0.572253	0.992	0.944	0	1
	RPL35	8.24e-209	0.314503	0.983	0.837	1.95e-204	1
	RPL35A	0	0.867557	0.982	0.78	0	1
	RPL36	0	0.611453	0.967	0.732	0	1
	RPL37	4.19e-302	0.524448	0.971	0.776	9.92e-298	1
	RPL4	3.46e-174	0.390136	0.948	0.73	8.18e-170	1
	RPL41	8.16e-137	0.420134	0.651	0.373	1.93e-132	1
	RPL6	2.04e-97	0.271805	0.774	0.541	4.83e-93	1
	RPL8	1.28e-224	0.414343	0.972	0.814	3.03e-220	1
	RPLP0	0	0.621078	0.982	0.787	0	1
	RPLP1	0	1.04317	0.991	0.888	0	1
	RPLP2	6.39e-185	0.381504	0.945	0.721	1.51e-180	1
	RPS11	1.96e-230	0.530053	0.908	0.599	4.64e-226	1
	RPS13	0	0.723287	0.938	0.589	0	1
	RPS14	0	0.903396	0.986	0.826	0	1
	RPS15	0	0.770864	0.963	0.654	0	1
	RPS15A	0	0.988227	0.835	0.338	0	1
	RPS16	9.93e-256	0.552179	0.916	0.592	2.35e-251	1
	RPS18	0	1.16963	0.967	0.548	0	1
	RPS19	0	0.518028	0.98	0.787	0	1
	RPS20	1.63e-199	0.553261	0.746	0.408	3.86e-195	1
	RPS23	0	0.761302	0.964	0.671	0	1
	RPS25	0	0.848815	0.831	0.381	0	1
	RPS27	5.98e-286	0.922948	0.501	0.153	1.42e-281	1
	RPS27A	2.73e-262	0.551612	0.954	0.702	6.45e-258	1
	RPS28	5.76e-234	0.512857	0.826	0.478	1.36e-229	1
	RPS29	2.23e-130	0.306132	0.952	0.753	5.27e-126	1
	RPS3	0	0.70493	0.987	0.842	0	1
	RPS3A	2.69e-66	0.298798	0.272	0.145	6.37e-62	1
	RPS4X	0	0.822303	0.973	0.736	0	1
	RPS5	0	0.757448	0.965	0.69	0	1
	RPS6	0	0.739974	0.995	0.942	0	1
	RPS7	2.37447998797868e-317	0.742644	0.85	0.447	5.62063157954433e-313	1
	RPS8	0	0.722521	0.995	0.926	0	1
	RPS9	2.08e-149	0.361654	0.836	0.562	4.93e-145	1
	RSL1D1	1.4e-138	0.320621	0.902	0.657	3.31e-134	1
	RSL24D1	8.27e-174	0.523956	0.587	0.288	1.96e-169	1
	RTN3	1.75e-99	0.334685	0.406	0.22	4.13e-95	1
	S100A4	0	1.15145	0.905	0.295	0	1
	SCAMP2	1.18e-121	0.552604	0.28	0.094	2.79e-117	1
	SCD	3.32e-224	0.63345	0.584	0.244	7.86e-220	1
	SCP2	8.18e-105	0.404336	0.33	0.152	1.94e-100	1
	SDHD	3.31e-58	0.359396	0.258	0.134	7.84e-54	1
	SEC11C	0	0.839013	0.821	0.343	0	1
	SEC61B	1.64e-164	0.41386	0.741	0.433	3.89e-160	1
	SEC61G	4.56e-225	0.550177	0.787	0.43	1.08e-220	1
	SELENOK	7.88e-88	0.313765	0.484	0.288	1.87e-83	1
	SELENOT	4.25e-69	0.328554	0.298	0.163	1.01e-64	1
	SERF2	4.33e-141	0.346372	0.873	0.606	1.03e-136	1
	SERP1	3.87e-215	0.542378	0.739	0.387	9.15e-211	1
	SFN	1.29e-119	0.373704	0.252	0.087	3.05e-115	1
	SFT2D1	1.5e-94	0.428035	0.385	0.197	3.56e-90	1
	SLC25A39	7.69e-65	0.254387	0.311	0.181	1.82e-60	1
	SLC27A5	3.67e-121	0.529238	0.306	0.109	8.69e-117	1
	SMDT1	4.33e-145	0.603596	0.359	0.134	1.03e-140	1
	SMYD3	2.09e-119	0.538118	0.261	0.084	4.94e-115	1
	SNHG6	1.3e-86	0.449359	0.305	0.144	3.07e-82	1
	SNRPD2	8.76e-120	0.259352	0.711	0.455	2.07e-115	1
	SPCS1	1.68e-278	0.670343	0.757	0.351	3.98e-274	1
	SPCS2	3.83e-76	0.288722	0.403	0.235	9.07e-72	1
	SPINT2	2.88e-237	0.767467	0.504	0.163	6.82e-233	1
	SPP1	0	0.434929	0.88	0.355	0	1
	SQLE	1.29e-172	0.62622	0.551	0.247	3.06e-168	1
	SRGN	4.28e-49	0.274139	0.284	0.168	1.01e-44	1
	SS18L2	2.38e-80	0.395991	0.319	0.156	5.63e-76	1
	SSR1	7.86e-124	0.313595	0.58	0.34	1.86e-119	1
	SSR2	2.08e-190	0.535773	0.631	0.312	4.93e-186	1
	SSR4	0	0.993818	0.885	0.396	0	1
	SYNGR2	7.68e-194	0.703404	0.41	0.135	1.82e-189	1
	TAF7	4.53e-97	0.34251	0.3	0.134	1.07e-92	1
	TAPBP	1.39e-112	0.41609	0.355	0.163	3.3e-108	1
	TCF4	6.54e-159	0.529831	0.467	0.201	1.55e-154	1
	TMED4	8.59e-106	0.451678	0.336	0.151	2.03e-101	1
	TMED9	9.33e-160	0.428021	0.693	0.402	2.21e-155	1
	TMEM123	9.74e-66	0.259795	0.426	0.266	2.31e-61	1
	TMEM14B	9.71e-105	0.46197	0.38	0.181	2.3e-100	1
	TMEM14C	3.29e-140	0.512958	0.453	0.21	7.79e-136	1
	TMEM167A	1.16e-58	0.266466	0.368	0.225	2.74e-54	1
	TMEM219	3.48e-79	0.310861	0.26	0.122	8.25e-75	1
	TMEM258	0	0.70073	0.912	0.489	0	1
	TMEM50A	1.09e-97	0.357131	0.476	0.269	2.57e-93	1
	TMEM59	3.64e-267	0.73675	0.662	0.279	8.63e-263	1
	TMEM97	2.4e-44	0.264721	0.252	0.148	5.69e-40	1
	TMSB4X	9.84e-237	0.411344	0.971	0.738	2.33e-232	1
	TOMM6	1.09e-88	0.284454	0.511	0.31	2.59e-84	1
	TPD52	3.15e-114	0.548171	0.283	0.096	7.46e-110	1
	TRAM1	3.86e-88	0.373939	0.325	0.165	9.13e-84	1
	TRMT112	1.1e-71	0.29674	0.399	0.235	2.6e-67	1
	TSPO	2.78e-201	0.543936	0.682	0.346	6.59e-197	1
	TSTD1	5.3e-211	0.708444	0.448	0.145	1.25e-206	1
	TXN2	2.14e-63	0.253667	0.251	0.136	5.06e-59	1
	TXNDC12	2.16e-76	0.402832	0.319	0.158	5.12e-72	1
	TXNIP	4.32e-232	0.699191	0.557	0.214	1.02e-227	1
	UBE2J1	1.91e-103	0.356143	0.368	0.182	4.52e-99	1
	UFC1	3.29e-71	0.34391	0.286	0.144	7.8e-67	1
	UQCRB	1.96e-159	0.462947	0.675	0.378	4.63e-155	1
	UQCRH	0	0.645955	0.919	0.51	0	1
	VAMP8	3.99e-188	0.663777	0.409	0.131	9.45e-184	1
	VKORC1	3.77e-131	0.525308	0.461	0.214	8.92e-127	1
	WDR83OS	1.33e-121	0.404962	0.492	0.26	3.15e-117	1
	XBP1	5.1e-246	0.767793	0.536	0.195	1.21e-241	1
	YIF1A	9.46e-151	0.504911	0.449	0.206	2.24e-146	1
	ZCCHC11	1.93e-76	0.311074	0.316	0.168	4.57e-72	1
	ZFAND6	5.1e-83	0.391765	0.298	0.147	1.21e-78	1
	ZFP36L2	6.7e-112	0.376257	0.4	0.195	1.59e-107	1
	ZNF706	4.96e-66	0.339549	0.281	0.142	1.18e-61	1
	ZNHIT1	7.92e-112	0.434119	0.366	0.17	1.87e-107	1
	2002-09-01	8.46e-76	0.578617	0.291	0.187	2e-71	2
	2007-09-01	4.17e-88	0.401735	0.476	0.436	9.87e-84	2
	AC005262.1	6.52e-60	0.365882	0.382	0.325	1.54e-55	2
	ACTB	1e-60	0.321615	0.591	0.564	2.37e-56	2
	ACTN1	7.34e-79	0.578109	0.418	0.218	1.74e-74	2
	ACTR2	4.28e-47	0.288221	0.322	0.319	1.01e-42	2
	ACTR3	2.64e-50	0.383572	0.322	0.284	6.25e-46	2
	AL031727.1	1.85e-78	0.336925	0.465	0.447	4.37e-74	2
	AL035078.1	3.09e-35	0.301449	0.406	0.325	7.3e-31	2
	AL122020.1	9.94e-96	0.382147	0.521	0.504	2.35e-91	2
	ANPEP	6.27e-103	0.748028	0.376	0.166	1.48e-98	2
	ANXA1	1.04e-118	0.708091	0.514	0.294	2.45e-114	2
	ANXA2	3.06e-129	0.516717	0.606	0.532	7.25e-125	2
	ANXA5	7.44e-87	0.537868	0.51	0.331	1.76e-82	2
	APLP2	3.25e-63	0.522495	0.331	0.252	7.68e-59	2
	ARL3	1.91e-110	0.751416	0.275	0.136	4.53e-106	2
	ARPC2	1.3e-79	0.306089	0.528	0.546	3.08e-75	2
	ARPC3	2.62e-60	0.319848	0.302	0.306	6.21e-56	2
	ASPH	6.65e-64	0.662877	0.272	0.131	1.57e-59	2
	ATP2B1	3.67e-44	0.366953	0.452	0.326	8.68e-40	2
	ATP5E	3.23e-126	0.383572	0.819	0.787	7.64e-122	2
	ATP5EP2	9.02e-80	0.543721	0.369	0.247	2.14e-75	2
	ATP5I	6.87e-124	0.516772	0.522	0.45	1.63e-119	2
	ATP5J	1.97e-126	0.490464	0.601	0.543	4.66e-122	2
	ATP5O	1.97e-94	0.371889	0.446	0.453	4.66e-90	2
	ATP6V0E1	5.26e-74	0.418681	0.316	0.29	1.25e-69	2
	ATP6V1G1	4.42e-48	0.277895	0.261	0.264	1.05e-43	2
	ATPIF1	6.45e-77	0.317912	0.412	0.417	1.53e-72	2
	BASP1	1.73e-21	0.34786	0.295	0.196	4.1e-17	2
	BCCIP	7.47e-54	0.418114	0.413	0.339	1.77e-49	2
	BEX1	1.5e-71	0.644153	0.342	0.162	3.56e-67	2
	BEX3	4.81e-237	1.14327	0.423	0.12	1.14e-232	2
	BTG1	1.68e-72	0.676541	0.297	0.16	3.98e-68	2
	BUB3	5.57e-111	0.60817	0.41	0.295	1.32e-106	2
	C11orf58	1.15e-87	0.542449	0.414	0.308	2.72e-83	2
	C12orf75	2.67e-89	0.70771	0.285	0.153	6.33e-85	2
	C14orf2	4.44e-69	0.319502	0.303	0.317	1.05e-64	2
	C19orf53	4.21e-92	0.496326	0.349	0.299	9.98e-88	2
	C4orf3	3.37e-73	0.424687	0.255	0.225	7.98e-69	2
	CALM1	9.58e-168	0.596261	0.67	0.574	2.27e-163	2
	CALM2	2.43e-277	0.698572	0.832	0.729	5.75e-273	2
	CAPZB	1.09e-55	0.357896	0.342	0.297	2.57e-51	2
	CCNB1	4.13e-71	0.632294	0.252	0.158	9.77e-67	2
	CCND1	3.89e-94	0.403811	0.586	0.34	9.21e-90	2
	CCNI	2e-33	0.312128	0.367	0.319	4.74e-29	2
	CCT7	1.06e-48	0.299455	0.332	0.325	2.51e-44	2
	CD44	2.45e-73	0.616873	0.417	0.233	5.8e-69	2
	CD59	1.08e-108	0.517087	0.524	0.436	2.56e-104	2
	CD63	2.5e-110	0.444126	0.656	0.603	5.92e-106	2
	CDC42	3.38e-45	0.325987	0.282	0.267	8e-41	2
	CISD1	1.11e-60	0.394053	0.296	0.258	2.62e-56	2
	CKAP4	3.75e-62	0.591247	0.337	0.181	8.89e-58	2
	CLMP	8.79e-73	0.661373	0.338	0.163	2.08e-68	2
	CNIH4	9.81e-134	0.774632	0.297	0.175	2.32e-129	2
	COA3	7.31e-68	0.477596	0.262	0.202	1.73e-63	2
	COL1A1	7.31e-117	0.824689	0.425	0.188	1.73e-112	2
	COL1A2	1.22e-111	0.825389	0.388	0.163	2.9e-107	2
	COL6A1	2.03e-99	0.605423	0.471	0.233	4.79e-95	2
	COL6A2	1.61e-99	0.70806	0.423	0.198	3.8e-95	2
	COPS9	7.75e-129	0.717476	0.459	0.276	1.83e-124	2
	COX6A1	5.24e-122	0.496341	0.482	0.429	1.24e-117	2
	CSDE1	4.28e-60	0.372479	0.499	0.435	1.01e-55	2
	CTSB	5.3e-116	0.563226	0.634	0.373	1.25e-111	2
	CTSC	6.49e-74	0.587518	0.358	0.274	1.54e-69	2
	CTSL	5.18e-130	0.889115	0.389	0.155	1.23e-125	2
	CWC15	2.26e-51	0.316157	0.303	0.295	5.36e-47	2
	CXCL5	5.08e-103	0.805732	0.416	0.189	1.2e-98	2
	CXCL8	9.94e-104	0.812352	0.47	0.228	2.35e-99	2
	CYR61	6.49e-148	0.866009	0.514	0.226	1.54e-143	2
	DAD1	1.59e-104	0.490777	0.387	0.352	3.77e-100	2
	DBI	4.87e-175	0.575335	0.628	0.553	1.15e-170	2
	DCBLD2	2.71e-71	0.609497	0.406	0.223	6.41e-67	2
	DDX1	9.65e-44	0.26468	0.302	0.297	2.28e-39	2
	DENR	9.85e-45	0.380774	0.307	0.255	2.33e-40	2
	DNAJC8	8.09e-81	0.419281	0.463	0.413	1.92e-76	2
	DRAP1	1.03e-69	0.340314	0.39	0.377	2.44e-65	2
	DSTN	1.15e-56	0.370131	0.294	0.276	2.72e-52	2
	DYNLL1	7.89e-189	0.67628	0.606	0.497	1.87e-184	2
	EIF2S1	2.6e-57	0.423836	0.263	0.213	6.14e-53	2
	EIF2S2	1.45e-137	0.552819	0.673	0.47	3.42e-133	2
	EIF3I	4.45e-49	0.293928	0.346	0.338	1.05e-44	2
	EIF4G2	1.51e-41	0.302008	0.373	0.322	3.57e-37	2
	EIF5	2.79e-148	0.722092	0.536	0.356	6.61e-144	2
	EIF6	1.31e-46	0.458198	0.272	0.202	3.1e-42	2
	ELOC	2.37e-60	0.367529	0.275	0.26	5.62e-56	2
	EMP1	5.64e-57	0.518717	0.413	0.234	1.34e-52	2
	ERH	1.78e-58	0.283889	0.236	0.256	4.2e-54	2
	FAM126A	1.48e-43	0.464883	0.255	0.174	3.49e-39	2
	FAM204A	1.14e-43	0.439576	0.273	0.211	2.7e-39	2
	FGF2	1.73e-125	0.472802	0.582	0.301	4.1e-121	2
	FKBP3	2.02e-65	0.503095	0.305	0.231	4.79e-61	2
	FRMD6	8.79e-32	0.424992	0.3	0.181	2.08e-27	2
	FSTL1	1.72e-68	0.634797	0.302	0.142	4.08e-64	2
	FUS	4.75e-35	0.282108	0.369	0.335	1.12e-30	2
	GADD45GIP1	1.43e-92	0.420032	0.501	0.456	3.39e-88	2
	GLO1	1.31e-70	0.443748	0.331	0.297	3.09e-66	2
	GLRX3	1.25e-81	0.661559	0.262	0.154	2.95e-77	2
	GNAS	1.61e-92	0.437954	0.679	0.577	3.8e-88	2
	GNG11	5.83e-148	0.886083	0.481	0.202	1.38e-143	2
	GNG5	1.2e-94	0.489926	0.315	0.27	2.85e-90	2
	GPM6A	7.22e-44	0.435345	0.281	0.197	1.71e-39	2
	GPX1	9.18e-53	0.370349	0.276	0.253	2.17e-48	2
	GPX4	2.2e-68	0.465916	0.342	0.279	5.21e-64	2
	GREM1	5.96e-219	0.623918	0.743	0.358	1.41e-214	2
	GSTO1	0	1.25553	0.741	0.316	0	2
	GSTP1	9.13e-194	1.00062	0.466	0.164	2.16e-189	2
	GTF3C6	3.93e-88	0.596387	0.304	0.208	9.31e-84	2
	H2AFV	2e-162	0.712906	0.487	0.348	4.73e-158	2
	H2AFZ	1.81e-268	0.848932	0.608	0.446	4.28e-264	2
	H3F3B	2.5e-162	0.497862	0.713	0.676	5.93e-158	2
	HDAC2	1.3e-34	0.269815	0.317	0.292	3.07e-30	2
	HDLBP	5.95e-52	0.496397	0.317	0.211	1.41e-47	2
	HIST1H4C	1.25e-77	0.483728	0.497	0.548	2.95e-73	2
	HMGA2	5.33e-186	0.90379	0.564	0.238	1.26e-181	2
	HMGB1	4.36e-45	0.291074	0.317	0.307	1.03e-40	2
	HMGN2	2.5e-101	0.620908	0.316	0.231	5.91e-97	2
	HNRNPA1	2.22e-76	0.350958	0.556	0.526	5.25e-72	2
	HNRNPA2B1	8e-72	0.312767	0.704	0.679	1.89e-67	2
	HNRNPDL	2.19e-61	0.323284	0.408	0.404	5.18e-57	2
	HNRNPF	4.61e-48	0.344517	0.332	0.31	1.09e-43	2
	HNRNPH3	4.39e-67	0.505259	0.375	0.282	1.04e-62	2
	HNRNPK	7.57e-58	0.300155	0.349	0.346	1.79e-53	2
	HNRNPM	2.06e-54	0.351166	0.567	0.502	4.88e-50	2
	HP1BP3	2.82e-60	0.275633	0.43	0.445	6.68e-56	2
	HSBP1	3.45e-60	0.449088	0.274	0.215	8.17e-56	2
	HSPA4	2.06e-38	0.331454	0.297	0.258	4.87e-34	2
	HSPB11	2.21e-75	0.494358	0.253	0.195	5.23e-71	2
	HYPK	7.15e-197	0.79441	0.583	0.403	1.69e-192	2
	IFITM3	1.34e-196	1.10691	0.295	0.07	3.17e-192	2
	IL1B	6.54e-171	0.705409	0.607	0.273	1.55e-166	2
	IL6	6.59e-170	0.919544	0.537	0.217	1.56e-165	2
	INHBA	3.84e-126	0.722214	0.52	0.243	9.1e-122	2
	ITGB1	4.39e-212	1.06373	0.433	0.154	1.04e-207	2
	KCNMA1	8.03e-56	0.426417	0.407	0.231	1.9e-51	2
	KDELR2	1.38e-48	0.290871	0.307	0.314	3.26e-44	2
	KHDRBS1	2.18e-36	0.272138	0.332	0.303	5.17e-32	2
	KRT10	5.22e-83	0.610577	0.285	0.187	1.24e-78	2
	LAMTOR5	8.56e-74	0.449528	0.297	0.259	2.03e-69	2
	LAPTM4A	1.11e-64	0.448132	0.284	0.239	2.64e-60	2
	LDHA	1.79e-75	0.351394	0.456	0.45	4.23e-71	2
	LDHB	1.11e-115	0.448604	0.774	0.713	2.63e-111	2
	LGALS1	0	0.703869	0.908	0.823	0	2
	LIMS1	4.11e-44	0.450993	0.38	0.253	9.74e-40	2
	LRRFIP1	2.18e-43	0.294553	0.384	0.344	5.17e-39	2
	LSM3	1.05e-127	0.664525	0.372	0.262	2.49e-123	2
	LSM5	2.99e-61	0.29215	0.362	0.373	7.08e-57	2
	MAP3K20	3.97e-56	0.58886	0.254	0.122	9.39e-52	2
	MCFD2	3.74e-103	0.677852	0.364	0.238	8.85e-99	2
	MDH1	1.96e-127	0.624766	0.296	0.224	4.63e-123	2
	MINOS1	1.37e-83	0.336593	0.519	0.514	3.24e-79	2
	MMADHC	3.35e-66	0.475571	0.33	0.26	7.93e-62	2
	MME	2.85e-55	0.580518	0.29	0.152	6.74e-51	2
	MMP1	0	0.774697	0.979	0.417	0	2
	MMP3	2.54e-271	0.908567	0.736	0.312	6.01e-267	2
	MORF4L1	6.91e-78	0.450066	0.432	0.369	1.63e-73	2
	MRFAP1	1.49e-65	0.586779	0.303	0.198	3.53e-61	2
	MRPL41	7.65e-156	0.813854	0.419	0.242	1.81e-151	2
	MRPL51	3.86e-107	0.508633	0.458	0.392	9.14e-103	2
	MRPL52	5.73e-42	0.270135	0.263	0.27	1.36e-37	2
	MRPS16	3.69e-46	0.39541	0.252	0.203	8.73e-42	2
	MT2A	0	1.0602	0.946	0.389	0	2
	MYL6	6.27e-129	0.409431	0.778	0.726	1.48e-124	2
	NDUFA12	3.96e-137	0.63725	0.387	0.304	9.38e-133	2
	NDUFA13	0	0.875401	0.717	0.532	0	2
	NDUFA4	3.2e-176	0.609372	0.585	0.505	7.57e-172	2
	NDUFA6	8.89e-157	0.701037	0.399	0.29	2.1e-152	2
	NDUFB1	7.36e-65	0.31908	0.293	0.31	1.74e-60	2
	NDUFB4	8.74e-127	0.633584	0.346	0.265	2.07e-122	2
	NDUFB6	1.12e-92	0.440524	0.35	0.326	2.65e-88	2
	NDUFB7	9.1e-74	0.434863	0.347	0.314	2.15e-69	2
	NDUFB8	4.27e-124	0.678322	0.362	0.254	1.01e-119	2
	NDUFB9	4.37e-66	0.280215	0.402	0.42	1.03e-61	2
	NDUFC1	1.48e-77	0.43099	0.335	0.3	3.5e-73	2
	NDUFS5	3.84e-75	0.275044	0.462	0.495	9.1e-71	2
	NEDD8	3.04e-108	0.562578	0.406	0.331	7.19e-104	2
	NFE2L2	9.71e-26	0.257318	0.251	0.209	2.3e-21	2
	NOP10	1.69e-259	0.877257	0.557	0.386	4e-255	2
	NPM1	9.52e-69	0.305143	0.64	0.633	2.25e-64	2
	NQO1	1.31e-47	0.577397	0.253	0.148	3.09e-43	2
	NUDC	4.66e-51	0.305895	0.421	0.394	1.1e-46	2
	NUSAP1	1.43e-116	0.785672	0.295	0.181	3.4e-112	2
	ODC1	6.89e-31	0.319551	0.328	0.276	1.63e-26	2
	PDIA3	3.39e-71	0.295851	0.424	0.45	8.03e-67	2
	PFDN2	1.56e-150	0.660155	0.523	0.4	3.69e-146	2
	PFDN4	6.58e-106	0.572821	0.469	0.355	1.56e-101	2
	PFN1	8.03e-144	0.500898	0.609	0.549	1.9e-139	2
	PHLDA2	4.14e-56	0.367462	0.285	0.27	9.81e-52	2
	PLOD2	2.15e-79	0.667675	0.351	0.166	5.08e-75	2
	POLR2L	4.11e-92	0.396951	0.546	0.522	9.73e-88	2
	POMP	3.51e-153	0.673914	0.463	0.346	8.31e-149	2
	PRDX3	1.38e-85	0.433005	0.28	0.261	3.26e-81	2
	PSIP1	5.34e-45	0.322304	0.279	0.255	1.26e-40	2
	PSMA1	9.56e-34	0.263955	0.257	0.251	2.26e-29	2
	PSMA2	1.48e-99	0.636762	0.328	0.214	3.51e-95	2
	PSMA3	1.53e-56	0.389929	0.283	0.255	3.61e-52	2
	PSMA4	9.29e-121	0.560346	0.545	0.442	2.2e-116	2
	PSMA7	6.75e-240	0.66464	0.814	0.641	1.6e-235	2
	PSMB1	1.21e-101	0.429822	0.576	0.524	2.86e-97	2
	PSMB3	5.26e-63	0.271394	0.472	0.491	1.25e-58	2
	PSMB5	4.54e-136	0.735402	0.396	0.244	1.07e-131	2
	PSMB6	7.95e-94	0.47098	0.359	0.324	1.88e-89	2
	PSMB7	1.33e-69	0.345199	0.482	0.448	3.14e-65	2
	PSMC3	5.84e-33	0.363644	0.305	0.25	1.38e-28	2
	PSMC5	1.21e-35	0.294802	0.326	0.29	2.86e-31	2
	PSMD1	3.58e-46	0.396977	0.333	0.264	8.47e-42	2
	PSMD14	1.5e-62	0.43852	0.347	0.29	3.55e-58	2
	PSMD2	2.6e-93	0.514642	0.552	0.429	6.15e-89	2
	PSMD7	1.28e-39	0.281375	0.279	0.267	3.02e-35	2
	PSME2	7.86e-67	0.39956	0.354	0.314	1.86e-62	2
	PTPN11	8.04e-34	0.289767	0.28	0.252	1.9e-29	2
	PTTG1	3.86e-151	0.884725	0.374	0.224	9.15e-147	2
	PTTG1IP	3.76e-55	0.435092	0.315	0.254	8.9e-51	2
	PYURF	2.1e-52	0.266615	0.257	0.269	4.96e-48	2
	RAB13	3.28e-32	0.401793	0.265	0.159	7.76e-28	2
	RAC1	6.47e-70	0.427827	0.541	0.433	1.53e-65	2
	RAD21	4.64e-55	0.337761	0.329	0.32	1.1e-50	2
	RAI14	1.33e-20	0.371441	0.255	0.17	3.16e-16	2
	RALA	3.17e-57	0.464441	0.45	0.324	7.5e-53	2
	RAN	1.25e-183	0.652048	0.638	0.519	2.95e-179	2
	RANBP1	1.34e-206	0.908186	0.437	0.247	3.18e-202	2
	RARS	4.29e-33	0.293946	0.298	0.253	1.01e-28	2
	RBM39	9.07e-71	0.387731	0.455	0.411	2.15e-66	2
	RBM8A	1.49e-51	0.296717	0.375	0.353	3.53e-47	2
	RBX1	3.82e-79	0.377708	0.361	0.351	9.04e-75	2
	RDX	9.78e-18	0.269449	0.264	0.226	2.31e-13	2
	RND3	6.72e-52	0.407057	0.541	0.387	1.59e-47	2
	RNF181	1.08e-93	0.495868	0.342	0.301	2.55e-89	2
	ROMO1	1.1e-244	0.77406	0.7	0.507	2.6e-240	2
	RPL21P16	1.26e-68	0.278547	0.502	0.487	2.98e-64	2
	RPL26L1	1.84e-95	0.643955	0.288	0.175	4.35e-91	2
	RPL36AL	5.32e-122	0.432983	0.637	0.605	1.26e-117	2
	RPS13P2	5.76e-51	0.294274	0.302	0.286	1.36e-46	2
	RPS19P3	2.17e-168	0.532556	0.654	0.579	5.13e-164	2
	RPS2	2.67e-63	0.305355	0.592	0.579	6.33e-59	2
	RPS4Y1	7e-168	0.89107	0.494	0.195	1.66e-163	2
	RRM2	1.72e-79	0.673502	0.293	0.16	4.08e-75	2
	RTN4	2.8e-74	0.444614	0.559	0.449	6.64e-70	2
	S100A11	9.43e-114	0.450115	0.555	0.517	2.23e-109	2
	SAR1A	1.72e-63	0.553806	0.301	0.197	4.08e-59	2
	SAT1	3.81e-49	0.408583	0.309	0.263	9.02e-45	2
	2011-09-01	4.05e-48	0.496292	0.354	0.223	9.58e-44	2
	SERPINE2	3.96e-95	0.780827	0.458	0.252	9.38e-91	2
	SF3B6	1.63e-72	0.289328	0.308	0.328	3.85e-68	2
	SH3KBP1	1.65e-35	0.2778	0.442	0.364	3.9e-31	2
	SKP1	2.6e-104	0.439935	0.405	0.381	6.15e-100	2
	SLC20A1	1.49e-53	0.427522	0.408	0.256	3.53e-49	2
	SLC25A5	3.62e-58	0.250756	0.447	0.463	8.56e-54	2
	SLIRP	0	0.914672	0.668	0.464	1.22e-304	2
	SMC3	5.23e-41	0.26503	0.454	0.405	1.24e-36	2
	SNRPD3	4.11e-67	0.341085	0.378	0.368	9.72e-63	2
	SNRPE	4.89e-52	0.263689	0.392	0.401	1.16e-47	2
	SNRPF	1.55e-54	0.254478	0.377	0.391	3.67e-50	2
	SOD2	0	1.33532	0.645	0.242	0	2
	SON	6.46e-93	0.303487	0.644	0.634	1.53e-88	2
	SPARC	2.31e-82	0.691221	0.301	0.133	5.46e-78	2
	SPDL1	3.38e-37	0.405656	0.258	0.181	7.99e-33	2
	SRP14	9.68e-173	0.618643	0.574	0.476	2.29e-168	2
	SSB	1.96e-70	0.314013	0.596	0.585	4.63e-66	2
	STC1	1.26e-149	0.684713	0.588	0.274	2.97e-145	2
	STMN1	2.23e-116	0.579971	0.501	0.393	5.27e-112	2
	TAX1BP1	3.11e-54	0.35415	0.445	0.406	7.36e-50	2
	TCEAL4	3e-36	0.307743	0.398	0.33	7.11e-32	2
	TCEAL9	1.96e-69	0.61562	0.351	0.172	4.63e-65	2
	TFPI2	0	0.979623	0.839	0.341	0	2
	TGFBI	3.34e-84	0.829261	0.254	0.098	7.91e-80	2
	THBS1	1.36e-98	0.835908	0.375	0.166	3.21e-94	2
	TIMP1	1.8e-58	0.418628	0.382	0.341	4.25e-54	2
	TM4SF1	3.78e-75	0.710868	0.307	0.139	8.95e-71	2
	TMSB4X	1.1e-176	0.645295	0.875	0.764	2.6e-172	2
	TNC	1.51e-60	0.523721	0.372	0.197	3.58e-56	2
	TOMM7	9.54e-75	0.371367	0.429	0.412	2.26e-70	2
	TOP2A	2.46e-35	0.258999	0.386	0.321	5.83e-31	2
	TPM1	2e-58	0.470284	0.392	0.245	4.73e-54	2
	TPM2	7.89e-40	0.49099	0.277	0.165	1.87e-35	2
	TPM4	4.99e-96	0.588588	0.466	0.317	1.18e-91	2
	TPX2	4.93e-48	0.38311	0.313	0.229	1.17e-43	2
	TXN	8.13e-302	0.768023	0.739	0.612	1.93e-297	2
	UBA52	1.37e-72	0.268935	0.774	0.775	3.25e-68	2
	UBB	0	1.37028	0.643	0.275	0	2
	UBE2C	2.14e-112	0.953468	0.263	0.09	5.07e-108	2
	UBL5	8.36e-118	0.465575	0.482	0.456	1.98e-113	2
	UCHL1	3.86e-57	0.547912	0.354	0.188	9.13e-53	2
	UGCG	3.8e-68	0.64621	0.373	0.199	8.99e-64	2
	UQCR10	1.42e-137	0.552734	0.511	0.443	3.36e-133	2
	UQCRQ	4.51e-64	0.266164	0.626	0.634	1.07e-59	2
	USMG5	6.26e-126	0.524806	0.488	0.428	1.48e-121	2
	UTP11	1.13e-42	0.267447	0.274	0.266	2.67e-38	2
	VCP	7.53e-42	0.343552	0.339	0.294	1.78e-37	2
	VIM	0	0.754307	0.931	0.717	0	2
	VPS26A	1.39e-72	0.553566	0.305	0.212	3.28e-68	2
	VPS29	1.46e-125	0.667639	0.397	0.281	3.46e-121	2
	WFDC21P	7.51e-52	0.441967	0.337	0.187	1.78e-47	2
	WNT5A	5.48e-157	0.872896	0.481	0.196	1.3e-152	2
	XRCC5	1.05e-98	0.565291	0.457	0.344	2.48e-94	2
	YWHAB	1.71e-159	0.632527	0.692	0.507	4.05e-155	2
	YWHAE	1.33e-104	0.427101	0.585	0.534	3.14e-100	2
	YWHAH	2.42e-37	0.336379	0.26	0.214	5.74e-33	2
	Z82206.1	7.95e-55	0.482492	0.251	0.177	1.88e-50	2
	ZFAS1	7.16e-49	0.385041	0.395	0.331	1.7e-44	2
	ZFP36L1	8.54e-48	0.470133	0.41	0.26	2.02e-43	2
	ABCG2	4.72e-272	0.590479	0.371	0.065	1.12e-267	3
	ABHD14A	4.49e-246	0.590925	0.357	0.065	1.06e-241	3
	ABHD3	2.63e-196	0.512385	0.286	0.05	6.22e-192	3
	ABI1	3.06e-125	0.286506	0.253	0.078	7.24e-121	3
	AC016739.1	1e-221	0.332406	0.421	0.139	2.38e-217	3
	AC073861.1	3.35e-268	0.402273	0.695	0.299	7.92e-264	3
	AC108868.2	0	0.52767	0.527	0.142	0	3
	ACAA2	1.71e-211	0.409521	0.346	0.088	4.05e-207	3
	ACAT1	5.67479065415421e-310	0.60378	0.69	0.245	1.34e-305	3
	ACTL6A	1.58e-209	0.462621	0.317	0.067	3.75e-205	3
	ADAM10	6.89e-178	0.379169	0.397	0.134	1.63e-173	3
	AFG3L2	3.94e-226	0.430706	0.396	0.109	9.32e-222	3
	AK2	1.41e-220	0.354842	0.462	0.16	3.34e-216	3
	AK6	4.42e-177	0.278305	0.391	0.144	1.05e-172	3
	AKR1A1	1.85e-261	0.523057	0.507	0.152	4.37e-257	3
	AKR1B1	3.68e-183	0.344541	0.406	0.141	8.71e-179	3
	ALDOA	1.49e-247	0.515857	0.795	0.382	3.54e-243	3
	ALG3	8.53e-229	0.520371	0.378	0.087	2.02e-224	3
	ALG5	2.79e-182	0.384282	0.333	0.093	6.61e-178	3
	ALG8	2.94e-174	0.407626	0.271	0.058	6.97e-170	3
	ANAPC11	7.76e-261	0.449934	0.714	0.309	1.84e-256	3
	ANKRD39	9.64e-198	0.342233	0.31	0.081	2.28e-193	3
	ANP32A	1.37e-231	0.321517	0.631	0.281	3.25e-227	3
	ANP32E	2.38372711983475e-311	0.514672	0.724	0.284	5.64e-307	3
	AP3S1	1.94e-169	0.399786	0.419	0.148	4.59e-165	3
	APOBEC3C	2.37e-151	0.375896	0.258	0.062	5.62e-147	3
	APRT	1.36e-252	0.481485	0.569	0.201	3.22e-248	3
	ARF1	6.87e-283	0.457096	0.724	0.305	1.63e-278	3
	ARGLU1	9.22e-222	0.307267	0.501	0.193	2.18e-217	3
	ARHGDIB	0	0.756066	0.488	0.092	0	3
	ARL6IP5	4.98e-270	0.318281	0.621	0.256	1.18e-265	3
	ARPP19	4.94e-178	0.257708	0.385	0.144	1.17e-173	3
	ATP5A1	0	0.718516	0.827	0.318	0	3
	ATP5C1	1.79e-284	0.594067	0.631	0.214	4.24e-280	3
	ATP5G1	0	0.723338	0.771	0.284	0	3
	ATP5G2	0	0.753565	0.816	0.3	0	3
	ATP5G3	1.17e-220	0.360227	0.827	0.453	2.78e-216	3
	ATP5H	6.9e-223	0.262394	0.637	0.303	1.63e-218	3
	ATP5J	3.87e-247	0.279695	0.868	0.493	9.15e-243	3
	ATP5J2	4.79e-296	0.37975	0.697	0.289	1.13e-291	3
	ATP5L	1.45e-240	0.463489	0.954	0.616	3.44e-236	3
	ATP5O	3.15e-242	0.285876	0.764	0.393	7.46e-238	3
	ATP6V0B	1.56124744085834e-321	0.516596	0.791	0.335	3.69562881725577e-317	3
	ATP6V1F	7.61e-176	0.406499	0.375	0.117	1.8e-171	3
	ATRAID	3.41e-235	0.381603	0.575	0.227	8.07e-231	3
	AUP1	3.89e-196	0.277432	0.434	0.165	9.2e-192	3
	B2M	0	0.682392	0.998	0.828	0	3
	BANF1	1.87e-168	0.287159	0.345	0.117	4.43e-164	3
	BCAP31	8.28e-237	0.45906	0.529	0.184	1.96e-232	3
	BCHE	1.79e-228	0.425215	0.375	0.099	4.23e-224	3
	BET1	1.52e-105	0.286554	0.255	0.086	3.59e-101	3
	BLVRA	6.34e-256	0.307452	0.504	0.183	1.5e-251	3
	BST2	7.35e-304	0.320576	0.697	0.296	1.74e-299	3
	BTF3	7.51e-280	0.491544	0.92	0.507	1.78e-275	3
	BTN3A2	9.47e-175	0.367313	0.254	0.053	2.24e-170	3
	BUB1	1.23e-192	0.472618	0.34	0.084	2.91e-188	3
	BUD23	0	0.714204	0.799	0.301	0	3
	C15orf61	3.54e-172	0.401203	0.331	0.094	8.38e-168	3
	C1QBP	8.34e-253	0.571273	0.522	0.158	1.97e-248	3
	C7orf73	7.24e-160	0.278635	0.386	0.149	1.71e-155	3
	C8orf59	5.24e-217	0.56626	0.421	0.11	1.24e-212	3
	CADM1	0	0.619026	0.595	0.156	0	3
	CALR	1.94e-239	0.449622	0.533	0.186	4.6e-235	3
	CAMTA1	5.91e-229	0.428063	0.513	0.181	1.4e-224	3
	CAPZA2	4.86e-169	0.330564	0.334	0.104	1.15e-164	3
	CAV1	7.12e-236	0.354901	0.711	0.336	1.69e-231	3
	CBX5	6.83e-170	0.250383	0.408	0.163	1.62e-165	3
	CCDC112	0	0.746635	0.621	0.161	0	3
	CCDC167	1e-185	0.410758	0.303	0.072	2.38e-181	3
	CCNB2	5.5e-182	0.478397	0.289	0.06	1.3e-177	3
	CCND2	0	0.298765	0.818	0.366	0	3
	CD163L1	7.36e-144	0.348812	0.285	0.082	1.74e-139	3
	CD320	0	0.690894	0.737	0.245	0	3
	CD38	3.75e-166	0.410262	0.268	0.061	8.88e-162	3
	CD8B	0	0.563713	0.561	0.149	0	3
	CD9	0	0.540982	0.732	0.272	0	3
	CDC123	7.38e-219	0.434249	0.439	0.137	1.75e-214	3
	CDK2AP2	0	0.639175	0.598	0.169	0	3
	CDKN2A	2.06e-233	0.343512	0.679	0.314	4.89e-229	3
	CENPH	2.65e-288	0.624966	0.374	0.061	6.28e-284	3
	CENPM	1.05e-237	0.505111	0.338	0.068	2.49e-233	3
	CENPX	6.7e-177	0.317518	0.383	0.133	1.59e-172	3
	CEP152	3.61e-205	0.348742	0.361	0.105	8.56e-201	3
	CHCHD10	1.89406735219461e-317	0.689395	0.523	0.124	4.48344682937985e-313	3
	CHCHD2	0	0.769155	0.931	0.427	0	3
	CISD3	5.36e-190	0.314017	0.415	0.149	1.27e-185	3
	CKAP2	6.98e-120	0.262084	0.325	0.128	1.65e-115	3
	CKS1B	2.81e-285	0.599504	0.486	0.123	6.65e-281	3
	CKS2	4.37e-214	0.339415	0.496	0.189	1.03e-209	3
	CLIC2	4.44e-172	0.302467	0.266	0.068	1.05e-167	3
	CLNS1A	5.44e-230	0.526749	0.502	0.16	1.29e-225	3
	CNBP	3.06e-262	0.411445	0.759	0.352	7.23e-258	3
	CNDP2	1.48e-233	0.31025	0.39	0.118	3.51e-229	3
	COA1	8.55e-161	0.276918	0.299	0.093	2.02e-156	3
	COA4	1.49e-184	0.267324	0.455	0.185	3.52e-180	3
	COA6	6.05e-186	0.293184	0.417	0.156	1.43e-181	3
	COMMD6	3.46e-263	0.271277	0.649	0.29	8.18e-259	3
	COPS6	3.22e-241	0.367029	0.53	0.195	7.61e-237	3
	COX14	4.18e-157	0.285696	0.331	0.113	9.9e-153	3
	COX17	3.74e-212	0.313094	0.515	0.207	8.85e-208	3
	COX4I1	8.15e-284	0.347685	0.82	0.41	1.93e-279	3
	COX5A	0	0.712261	0.832	0.337	0	3
	COX5B	1.23e-262	0.444829	0.744	0.335	2.92e-258	3
	COX6B1	3.27e-246	0.390689	0.799	0.403	7.74e-242	3
	COX6C	0	0.848807	0.938	0.429	0	3
	COX7A2	1.4e-260	0.44438	0.876	0.468	3.32e-256	3
	COX7B	0	0.826614	0.851	0.321	0	3
	COX7C	4.03e-275	0.525767	0.891	0.469	9.55e-271	3
	COX8A	0	0.769906	0.843	0.343	0	3
	CREG1	0	0.689428	0.779	0.234	0	3
	CRNDE	8.27e-230	0.502752	0.403	0.103	1.96e-225	3
	CST3	9.1e-157	0.284212	0.341	0.12	2.15e-152	3
	CSTB	5.22e-277	0.414804	0.859	0.441	1.24e-272	3
	CUTA	3.01e-269	0.458195	0.653	0.258	7.13e-265	3
	CX3CR1	2.28e-283	0.558199	0.52	0.151	5.4e-279	3
	CYBA	3.85e-287	0.407579	0.551	0.186	9.11e-283	3
	CYC1	1.31e-292	0.56165	0.601	0.195	3.1e-288	3
	CYCS	1.06e-243	0.340729	0.722	0.345	2.51e-239	3
	CYP51A1	0	0.672577	0.701	0.221	0	3
	CYTH1	2.5e-136	0.265187	0.253	0.077	5.93e-132	3
	DBI	2.23e-253	0.299513	0.886	0.506	5.28e-249	3
	DCAF13	2.48e-202	0.385482	0.374	0.11	5.86e-198	3
	DCTPP1	1.53e-262	0.494253	0.456	0.124	3.63e-258	3
	DCXR	2.88e-263	0.51153	0.461	0.124	6.81e-259	3
	DDOST	3.68e-292	0.608877	0.544	0.153	8.7e-288	3
	DERL3	1.39e-279	0.629144	0.411	0.081	3.28e-275	3
	DGUOK	1.61e-195	0.335223	0.407	0.14	3.82e-191	3
	DHCR7	1.65500275321244e-313	0.60026	0.494	0.119	0	3
	DIMT1	1.47e-135	0.263777	0.263	0.082	3.48e-131	3
	DLD	6e-177	0.384075	0.319	0.087	1.42e-172	3
	DMAC1	1.3e-162	0.341149	0.344	0.112	3.07e-158	3
	DNAJC15	1.19e-180	0.372453	0.371	0.118	2.81e-176	3
	DNAJC19	3.88e-235	0.496681	0.462	0.136	9.18e-231	3
	DNPH1	0	0.732262	0.561	0.128	0	3
	DPM2	1.48e-283	0.598806	0.422	0.086	3.51e-279	3
	DPM3	8.13e-195	0.346807	0.404	0.136	1.92e-190	3
	DPP7	3.52e-285	0.430475	0.535	0.174	8.34e-281	3
	DUSP22	4.1e-258	0.363593	0.439	0.133	9.71e-254	3
	DUT	0	0.953638	0.903	0.387	0	3
	EBP	0	0.647634	0.655	0.202	0	3
	ECH1	2.92e-308	0.652299	0.479	0.105	6.91e-304	3
	EEF1E1	3.53e-228	0.384274	0.515	0.189	8.36e-224	3
	EGFL7	3.72e-184	0.389793	0.308	0.078	8.8e-180	3
	EIF2A	6.72e-178	0.281054	0.397	0.147	1.59e-173	3
	EIF3E	5.38e-225	0.286496	0.536	0.222	1.27e-220	3
	EIF3K	5.24e-235	0.318354	0.501	0.187	1.24e-230	3
	EIF4EBP1	4.12e-188	0.302512	0.44	0.168	9.75e-184	3
	EIF5A	3.85e-210	0.259619	0.481	0.194	9.1e-206	3
	ELFN1-AS1	8.74e-158	0.395644	0.266	0.064	2.07e-153	3
	EMB	7.25e-179	0.352805	0.373	0.122	1.72e-174	3
	ENY2	1.78e-215	0.347185	0.508	0.196	4.21e-211	3
	EPB41	3.03e-186	0.414279	0.307	0.074	7.18e-182	3
	ERP29	0	0.521754	0.678	0.233	0	3
	ETFA	3.37e-253	0.481297	0.609	0.229	7.98e-249	3
	EXOSC7	2.53e-186	0.334958	0.393	0.133	5.98e-182	3
	EXOSC8	4.35e-151	0.320788	0.296	0.088	1.03e-146	3
	EZH2	2.17e-177	0.283749	0.304	0.089	5.14e-173	3
	FADS1	0	0.687959	0.833	0.349	0	3
	FADS2	3.4e-305	0.529374	0.494	0.128	8.04e-301	3
	FAM162A	4.58e-239	0.466448	0.535	0.185	1.08e-234	3
	FAM49B	2.27e-146	0.285582	0.261	0.075	5.37e-142	3
	FAM96A	8.26e-259	0.514821	0.586	0.204	1.96e-254	3
	FAM96B	1.36e-241	0.296419	0.604	0.261	3.21e-237	3
	FAU	4.10074486048235e-322	0.527432	0.98	0.663	9.70687315924776e-318	3
	FDFT1	0	0.782698	0.753	0.234	0	3
	FEN1	0	0.508601	0.552	0.157	0	3
	FH	3.41e-217	0.28212	0.447	0.165	8.08e-213	3
	FIBP	4.14e-214	0.296725	0.448	0.166	9.79e-210	3
	FKBP11	6.27e-297	0.652268	0.437	0.086	1.48e-292	3
	FKBP2	1.8e-234	0.29036	0.817	0.447	4.26e-230	3
	FTL	1.22e-166	0.285573	0.982	0.769	2.89e-162	3
	GAL	0	0.753007	0.529	0.11	0	3
	GAS5	2.51e-279	0.440296	0.697	0.287	5.94e-275	3
	GGCT	2.19e-239	0.476829	0.456	0.133	5.17e-235	3
	GGH	3.64e-210	0.377347	0.382	0.114	8.61e-206	3
	GINS2	4.95e-186	0.401527	0.267	0.054	1.17e-181	3
	GMFG	2e-284	0.597512	0.396	0.075	4.73e-280	3
	GMNN	9.88131291682493e-324	0.471049	0.556	0.167	2.33900558054163e-319	3
	GNL3	2.15e-292	0.505034	0.845	0.406	5.09e-288	3
	GPX7	1.15e-222	0.538286	0.361	0.08	2.71e-218	3
	GTF2A2	3.1e-211	0.350954	0.487	0.183	7.34e-207	3
	GTF3A	3.03e-282	0.552657	0.558	0.173	7.17e-278	3
	GTSF1	2.96e-249	0.598538	0.34	0.055	7.02e-245	3
	GUK1	6.01e-241	0.336021	0.632	0.275	1.42e-236	3
	GUSB	1.91e-207	0.391038	0.337	0.086	4.53e-203	3
	HADHA	3.95e-231	0.398841	0.54	0.202	9.35e-227	3
	HAGHL	1.63e-198	0.382319	0.325	0.084	3.86e-194	3
	HAUS1	6.72e-189	0.440564	0.317	0.075	1.59e-184	3
	HAX1	4.02e-134	0.257333	0.276	0.092	9.51e-130	3
	HCLS1	6.78e-160	0.316507	0.273	0.072	1.6e-155	3
	HERPUD1	4.06e-241	0.41634	0.603	0.239	9.62e-237	3
	HEXB	1.51e-136	0.297922	0.288	0.092	3.57e-132	3
	HIBCH	8.87e-182	0.38744	0.32	0.086	2.1e-177	3
	HIGD2A	1.91e-264	0.587169	0.496	0.135	4.52e-260	3
	HINT1	0	0.753468	0.91	0.434	0	3
	HINT2	4.55e-137	0.270697	0.29	0.096	1.08e-132	3
	HIRIP3	8.01e-155	0.255631	0.298	0.097	1.9e-150	3
	HIST1H1D	9.75e-173	0.498806	0.296	0.068	2.31e-168	3
	HIST1H1E	2.33e-175	0.666473	0.276	0.047	5.52e-171	3
	HIST1H4C	4.27e-222	0.594763	0.86	0.478	1.01e-217	3
	HLA-B	0	0.280546	0.892	0.448	0	3
	HLA-C	0	0.432695	0.783	0.326	0	3
	HMGB2	0	0.474071	0.744	0.284	0	3
	HMGCR	7.19e-168	0.418112	0.296	0.072	1.7e-163	3
	HMGCS1	0	1.09834	0.737	0.158	0	3
	HMGN1	2.72e-231	0.346569	0.67	0.306	6.43e-227	3
	HMGN5	0	0.831146	0.524	0.085	0	3
	HMMR	1.68e-153	0.273139	0.32	0.111	3.98e-149	3
	HPRT1	7.05e-239	0.524271	0.395	0.094	1.67e-234	3
	HSD17B10	2.01e-269	0.518602	0.513	0.153	4.76e-265	3
	HSD17B8	1.48e-180	0.427894	0.275	0.057	3.5e-176	3
	HSPB1	7.82e-253	0.283393	0.738	0.357	1.85e-248	3
	HSPB11	6.93e-204	0.257426	0.43	0.162	1.64e-199	3
	HSPE1	7.6e-276	0.389906	0.89	0.479	1.8e-271	3
	HYOU1	2.35e-131	0.263084	0.252	0.079	5.57e-127	3
	ID2	1.49e-171	0.406452	0.297	0.074	3.54e-167	3
	IDI1	0	0.74016	0.623	0.155	0	3
	IER3IP1	5.29e-225	0.382561	0.453	0.149	1.25e-220	3
	IGKC	0	0.968746	0.702	0.148	0	3
	IGLC2	0	1.01364	0.993	0.411	0	3
	IGLC3	0	1.1413	0.99	0.333	0	3
	IGLC7	3.92e-298	0.52654	0.509	0.144	9.27e-294	3
	IGLV2-14	1.36e-166	0.418016	0.262	0.055	3.22e-162	3
	IGLV2-28	0	0.724644	0.499	0.103	0	3
	IMP3	1.59e-197	0.39833	0.347	0.094	3.75e-193	3
	INSIG1	0	1.19019	0.986	0.387	0	3
	IQGAP2	2.21e-225	0.258041	0.375	0.119	5.24e-221	3
	IRF4	3.77e-220	0.547146	0.288	0.046	8.93e-216	3
	ITGB3BP	2.31e-265	0.551548	0.384	0.078	5.46e-261	3
	ITM2C	8.73e-254	0.4196	0.388	0.099	2.07e-249	3
	JCHAIN	0	0.819401	0.991	0.379	0	3
	JSRP1	6.66e-151	0.353546	0.278	0.077	1.58e-146	3
	JTB	0	0.714939	0.76	0.258	0	3
	KRT7	9.19e-154	0.280874	0.28	0.084	2.17e-149	3
	LAGE3	3.78e-210	0.378268	0.483	0.176	8.95e-206	3
	LAMTOR4	1.16e-221	0.319396	0.423	0.141	2.75e-217	3
	LBR	0	0.864036	0.59	0.121	0	3
	LCLAT1	6.72e-203	0.581865	0.29	0.045	1.59e-198	3
	LCP1	0	0.634957	0.608	0.144	0	3
	LGMN	0	0.407767	0.877	0.325	0	3
	LINC01229	2.09e-175	0.358833	0.305	0.084	4.94e-171	3
	LINC01287	1.84e-210	0.448541	0.283	0.051	4.35e-206	3
	LINC01480	0	0.594496	0.523	0.141	8.71e-305	3
	LINC02009	1.1e-239	0.460178	0.39	0.099	2.6e-235	3
	LITAF	9.54e-222	0.318694	0.41	0.134	2.26e-217	3
	LMAN1	0	0.568231	0.824	0.354	0	3
	LMAN2	0	0.675329	0.812	0.303	0	3
	LRPAP1	3.51e-217	0.357901	0.448	0.154	8.3e-213	3
	LSM4	1.77e-239	0.354391	0.656	0.29	4.18e-235	3
	LSM5	1.11e-255	0.36021	0.694	0.31	2.63e-251	3
	LSM7	6.42e-290	0.523681	0.845	0.403	1.52e-285	3
	LSM8	2.27e-185	0.364978	0.375	0.117	5.38e-181	3
	LSS	7.28e-176	0.252707	0.312	0.101	1.72e-171	3
	LYRM4	8.47e-170	0.275497	0.308	0.097	2.01e-165	3
	MAD2L1	9.3e-203	0.250654	0.367	0.124	2.2e-198	3
	MAF	0	0.734385	0.842	0.262	0	3
	MAGEA1	8.04e-198	0.387846	0.252	0.045	1.9e-193	3
	MAL	1.68e-206	0.392604	0.279	0.056	3.97e-202	3
	MCM3	6.93e-245	0.372338	0.46	0.15	1.64e-240	3
	MCM7	4.28012245834375e-316	0.500398	0.483	0.122	1.01314778711455e-311	3
	MCRIP2	1.51e-203	0.402204	0.302	0.068	3.58e-199	3
	MCUB	4.61e-117	0.262133	0.265	0.091	1.09e-112	3
	MCUR1	4.42e-180	0.327235	0.342	0.105	1.05e-175	3
	MDH2	2.63e-275	0.456098	0.507	0.155	6.23e-271	3
	METTL26	2.01e-250	0.464014	0.494	0.155	4.77e-246	3
	METTL5	1.55e-157	0.315006	0.376	0.136	3.66e-153	3
	MGST1	0	0.7364	0.914	0.466	0	3
	MINOS1	1.66e-257	0.253668	0.831	0.455	3.93e-253	3
	MMAB	1.93e-241	0.504357	0.369	0.081	4.57e-237	3
	MPC1	2.14e-197	0.465416	0.358	0.092	5.08e-193	3
	MPC2	2.63e-166	0.336321	0.362	0.122	6.23e-162	3
	MPZL1	1.11e-197	0.302257	0.412	0.147	2.62e-193	3
	MRPL11	8.33e-178	0.347801	0.353	0.112	1.97e-173	3
	MRPL16	6.29e-155	0.259205	0.35	0.129	1.49e-150	3
	MRPL18	3.96e-175	0.306372	0.391	0.142	9.38e-171	3
	MRPL34	1.74e-226	0.500477	0.438	0.124	4.11e-222	3
	MRPL36	1.03e-220	0.408032	0.489	0.171	2.44e-216	3
	MRPL48	3.86e-204	0.430517	0.312	0.069	9.13e-200	3
	MRPL57	5.67e-143	0.250923	0.372	0.15	1.34e-138	3
	MRPS14	8.61e-160	0.332699	0.351	0.116	2.04e-155	3
	MRPS21	2.12e-289	0.4109	0.806	0.382	5.02e-285	3
	MRPS33	6.37e-252	0.471436	0.464	0.134	1.51e-247	3
	MRPS34	2.47e-279	0.504726	0.647	0.242	5.84e-275	3
	MRPS36	3.58e-156	0.295028	0.378	0.143	8.47e-152	3
	MSMO1	0	0.746907	0.61	0.154	0	3
	MT-ATP6	0	0.662138	0.967	0.578	0	3
	MT-CO1	0	0.733309	0.991	0.674	0	3
	MT-CO2	0	0.846643	0.99	0.521	0	3
	MT-CO3	0	0.940388	0.994	0.779	0	3
	MT-CYB	0	0.887517	0.981	0.579	0	3
	MT-ND1	3.04e-308	0.603171	0.829	0.367	7.2e-304	3
	MT-ND2	3.49e-239	0.375861	0.9	0.521	8.26e-235	3
	MT-ND3	6.97e-295	0.53282	0.821	0.375	1.65e-290	3
	MT-ND4	0	0.672951	0.995	0.694	0	3
	MT-ND4L	0	1.04156	0.926	0.333	0	3
	MT-ND5	0	0.682294	0.978	0.609	0	3
	MT-ND6	2.5e-264	0.487258	0.929	0.536	5.91e-260	3
	MTATP6P1	4.08e-218	0.537315	0.436	0.122	9.65e-214	3
	MYC	0	0.907329	0.811	0.258	0	3
	MYDGF	7.63e-239	0.459269	0.84	0.439	1.81e-234	3
	MYL12A	1.29e-204	0.29562	0.59	0.27	3.06e-200	3
	MZB1	0	1.08526	0.971	0.326	0	3
	NACA	1.12e-200	0.283889	0.919	0.591	2.66e-196	3
	NAXE	1.56e-198	0.384378	0.398	0.125	3.69e-194	3
	NDFIP1	5.48e-200	0.357305	0.403	0.131	1.3e-195	3
	NDUFA1	1.9e-300	0.476593	0.86	0.418	4.5e-296	3
	NDUFA12	1.01e-262	0.261844	0.613	0.263	2.39e-258	3
	NDUFA2	9.97e-224	0.279731	0.513	0.207	2.36e-219	3
	NDUFA3	3.96e-282	0.510379	0.537	0.164	9.37e-278	3
	NDUFA4	1.89e-271	0.264592	0.845	0.457	4.47e-267	3
	NDUFA5	1.79e-201	0.380686	0.433	0.146	4.23e-197	3
	NDUFAB1	5.33e-244	0.351957	0.782	0.395	1.26e-239	3
	NDUFAF3	0	0.740574	0.622	0.163	0	3
	NDUFB10	3.75e-206	0.275936	0.551	0.243	8.89e-202	3
	NDUFB11	3.56e-268	0.413649	0.649	0.261	8.43e-264	3
	NDUFB2	1.09e-266	0.296951	0.848	0.456	2.59e-262	3
	NDUFB3	3.9e-220	0.388681	0.501	0.182	9.23e-216	3
	NDUFB5	4.62e-247	0.419511	0.584	0.223	1.09e-242	3
	NDUFB6	2.25e-233	0.375802	0.634	0.273	5.32e-229	3
	NDUFC2	1.94e-249	0.345156	0.721	0.339	4.6e-245	3
	NDUFS8	9.07e-215	0.38238	0.502	0.187	2.15e-210	3
	NDUFV1	1.24e-232	0.258292	0.478	0.181	2.95e-228	3
	NHP2	1.11e-149	0.308662	0.329	0.112	2.63e-145	3
	NIPSNAP2	1.58e-145	0.401151	0.276	0.071	3.75e-141	3
	NME1	3.09e-239	0.372938	0.75	0.365	7.31e-235	3
	NOB1	9.63e-153	0.270879	0.275	0.083	2.28e-148	3
	NPC2	6.25e-234	0.297997	0.565	0.235	1.48e-229	3
	NUDT5	6.31e-214	0.416596	0.414	0.125	1.49e-209	3
	NUDT8	0	0.912228	0.544	0.082	0	3
	NUF2	3.59e-157	0.325042	0.287	0.082	8.49e-153	3
	NUTF2	1.77e-203	0.399343	0.47	0.166	4.2e-199	3
	OAZ1	1.28e-182	0.338757	0.908	0.586	3.03e-178	3
	OCIAD2	8.19e-194	0.416296	0.3	0.068	1.94e-189	3
	ORMDL1	3.77e-178	0.324137	0.424	0.159	8.93e-174	3
	OSBPL9	1.23e-222	0.514114	0.42	0.114	2.92e-218	3
	OST4	3.01e-262	0.519966	0.563	0.187	7.12e-258	3
	OSTC	8.96e-241	0.311557	0.645	0.289	2.12e-236	3
	P4HB	5.49e-170	0.304647	0.34	0.112	1.3e-165	3
	PABPC1	1.4e-217	0.378301	0.981	0.756	3.31e-213	3
	PARK7	7.56e-227	0.353973	0.742	0.369	1.79e-222	3
	PARP1	0	0.70443	0.91	0.437	0	3
	PCLAF	0	0.883254	0.637	0.147	0	3
	PCNA	1.07e-250	0.337137	0.455	0.148	2.53e-246	3
	PCP4	5.96e-307	0.777195	0.483	0.104	1.41e-302	3
	PDAP1	3.07e-213	0.25934	0.487	0.195	7.27e-209	3
	PDCD10	9.47e-230	0.328051	0.506	0.192	2.24e-225	3
	PDCD6	5.31e-199	0.350963	0.499	0.196	1.26e-194	3
	PDHA1	1.99e-172	0.255833	0.382	0.143	4.72e-168	3
	PDIA4	0	0.668865	0.726	0.235	0	3
	PDIA6	0	0.682407	0.808	0.317	0	3
	PEBP1	0	0.646594	0.869	0.402	0	3
	PGD	8.72e-144	0.291171	0.255	0.071	2.06e-139	3
	PGK1	4.94065645841247e-324	0.583877	0.812	0.341	1.16950279027081e-319	3
	PHPT1	1.13e-243	0.36167	0.572	0.224	2.66e-239	3
	PIM2	3.42e-307	0.521519	0.53	0.153	8.09e-303	3
	PLAC8	0	0.668463	0.559	0.136	0	3
	PLP2	5.15e-232	0.493836	0.507	0.167	1.22e-227	3
	PLPP5	1.45e-228	0.474004	0.458	0.139	3.42e-224	3
	PMM2	2.5e-143	0.321158	0.29	0.089	5.93e-139	3
	PMPCB	4.67e-231	0.462076	0.388	0.099	1.1e-226	3
	POLD2	1.22e-236	0.440507	0.594	0.23	2.88e-232	3
	POLE3	4.72e-196	0.292809	0.383	0.132	1.12e-191	3
	POLR2G	2.69e-273	0.568684	0.509	0.141	6.36e-269	3
	POLR2J	1.81e-220	0.462979	0.414	0.117	4.28e-216	3
	POLR2K	1.48e-228	0.471445	0.417	0.115	3.5e-224	3
	POLR3GL	3.64e-159	0.318469	0.283	0.079	8.62e-155	3
	POLR3K	4.03e-190	0.348471	0.339	0.1	9.54e-186	3
	POP7	3.28e-147	0.300881	0.255	0.069	7.75e-143	3
	PPA1	2.3e-202	0.3713	0.442	0.153	5.45e-198	3
	PPIH	8.41e-202	0.376446	0.296	0.068	1.99e-197	3
	PPP1R2	1.76e-137	0.263153	0.272	0.087	4.17e-133	3
	PPT1	1.12e-180	0.356701	0.386	0.129	2.64e-176	3
	PQBP1	1.04e-225	0.351857	0.529	0.204	2.47e-221	3
	PRDX1	4.52e-191	0.454711	0.323	0.075	1.07e-186	3
	PRDX4	0	0.849244	0.948	0.355	0	3
	PRDX5	0	0.556648	0.888	0.422	0	3
	PSMB9	2.51e-158	0.258109	0.305	0.099	5.95e-154	3
	PSMC2	3.73e-172	0.316533	0.366	0.125	8.82e-168	3
	PSMD10	2.36e-136	0.283395	0.307	0.107	5.58e-132	3
	PSME1	2.29e-220	0.251394	0.538	0.23	5.43e-216	3
	PSMG2	3.72e-179	0.373654	0.3	0.076	8.81e-175	3
	PSMG4	2.67e-272	0.601683	0.449	0.104	6.32e-268	3
	PVALB	0	0.720426	0.731	0.209	0	3
	PYCR2	4.01e-162	0.325693	0.304	0.09	9.49e-158	3
	QPRT	0	0.54978	0.485	0.122	3.18e-304	3
	RAP2B	1.22e-134	0.332414	0.258	0.072	2.88e-130	3
	RBBP7	2.86e-226	0.324725	0.558	0.231	6.76e-222	3
	RCSD1	1.56e-220	0.500716	0.32	0.063	3.7e-216	3
	REXO2	1.15e-234	0.25929	0.717	0.363	2.71e-230	3
	RFC4	2.02e-240	0.456971	0.349	0.077	4.78e-236	3
	RNASEH2B	6.99e-208	0.433245	0.349	0.087	1.65e-203	3
	RNASEH2C	5.46e-187	0.328641	0.398	0.137	1.29e-182	3
	RNASET2	1.01e-258	0.504158	0.446	0.12	2.38e-254	3
	RNPS1	2.04e-238	0.460806	0.462	0.139	4.83e-234	3
	RPA3	2.12e-252	0.368536	0.522	0.187	5.01e-248	3
	RPL10	0	0.912583	0.787	0.202	0	3
	RPL10A	2.8e-275	0.458407	0.915	0.504	6.62e-271	3
	RPL10P9	1.02e-187	0.435164	0.341	0.089	2.42e-183	3
	RPL11	0	0.604975	0.987	0.745	0	3
	RPL12	4.36e-217	0.39485	0.951	0.623	1.03e-212	3
	RPL13	0	0.610225	0.988	0.743	0	3
	RPL13A	3.46e-279	0.502842	0.841	0.408	8.19e-275	3
	RPL14	3.04e-297	0.558022	0.96	0.606	7.19e-293	3
	RPL15	2.2e-220	0.447294	0.942	0.605	5.21e-216	3
	RPL18	8.45e-278	0.473041	0.956	0.589	2e-273	3
	RPL18A	2.68e-124	0.326105	0.289	0.094	6.33e-120	3
	RPL19	4.74e-209	0.360105	0.984	0.791	1.12e-204	3
	RPL23A	4.67e-157	0.330516	0.329	0.106	1.11e-152	3
	RPL24	1.13e-189	0.28159	0.929	0.615	2.68e-185	3
	RPL26	7.01e-247	0.435589	0.916	0.531	1.66e-242	3
	RPL27	1.79475840838813e-315	0.394611	0.995	0.885	4.24837262849554e-311	3
	RPL29	3.64e-269	0.447558	0.659	0.264	8.62e-265	3
	RPL3	0	0.747225	0.867	0.33	0	3
	RPL30	1.06e-285	0.666177	0.449	0.092	2.51e-281	3
	RPL31	0	0.620511	0.991	0.73	0	3
	RPL32	6.26e-151	0.278482	0.979	0.783	1.48e-146	3
	RPL35	0	0.417885	0.995	0.841	0	3
	RPL35A	0	0.749275	0.991	0.787	0	3
	RPL36	1.09e-284	0.451044	0.982	0.739	2.58e-280	3
	RPL37	4.81e-285	0.416136	0.984	0.782	1.14e-280	3
	RPL4	1.69e-175	0.279737	0.974	0.734	4e-171	3
	RPL41	6.42e-255	0.407807	0.764	0.363	1.52e-250	3
	RPL8	9.22e-222	0.358225	0.985	0.818	2.18e-217	3
	RPLP0	0	0.562738	0.993	0.793	0	3
	RPLP1	0	0.828012	0.997	0.891	0	3
	RPLP2	2.44e-180	0.263289	0.964	0.727	5.77e-176	3
	RPN1	9.65e-246	0.276872	0.616	0.272	2.28e-241	3
	RPS11	2.75e-201	0.253654	0.925	0.609	6.5e-197	3
	RPS13	0	0.631439	0.971	0.597	0	3
	RPS14	0	0.6835	0.995	0.831	0	3
	RPS15	0	0.64188	0.985	0.663	0	3
	RPS15A	0	0.8534	0.911	0.344	0	3
	RPS16	7.03294047739035e-318	0.588609	0.964	0.596	1.66476734040307e-313	3
	RPS18	0	0.888115	0.985	0.562	0	3
	RPS19	2.17e-303	0.353598	0.993	0.792	5.14e-299	3
	RPS20	1.11e-297	0.532218	0.85	0.402	2.62e-293	3
	RPS23	0	0.704666	0.988	0.679	0	3
	RPS25	0	0.754471	0.891	0.388	0	3
	RPS27	4.94065645841247e-324	0.66607	0.576	0.154	1.16950279027081e-319	3
	RPS27A	3.57e-288	0.504956	0.983	0.707	8.46e-284	3
	RPS28	2.76e-233	0.254914	0.849	0.488	6.54e-229	3
	RPS3	0	0.677557	0.996	0.846	0	3
	RPS3A	2.87e-143	0.279144	0.353	0.135	6.79e-139	3
	RPS4X	0	0.591917	0.986	0.743	0	3
	RPS5	0	0.634326	0.985	0.698	0	3
	RPS6	0	0.563575	0.997	0.943	0	3
	RPS7	0	0.618926	0.912	0.452	0	3
	RPS8	0	0.58193	1	0.928	0	3
	RPS9	2.9e-219	0.270602	0.904	0.56	6.87e-215	3
	RSL1D1	7.28e-174	0.287635	0.945	0.659	1.72e-169	3
	RSL24D1	1.79e-295	0.550915	0.713	0.276	4.25e-291	3
	RTN3	8.61e-263	0.440767	0.564	0.198	2.04e-258	3
	S100A4	0	0.939739	0.956	0.31	0	3
	SCAMP2	3.53e-198	0.354471	0.332	0.092	8.35e-194	3
	SCARB1	1.71e-222	0.368421	0.354	0.093	4.06e-218	3
	SCD	1.75e-303	0.29216	0.628	0.249	4.14e-299	3
	SCP2	3.46e-172	0.285902	0.393	0.148	8.2e-168	3
	SDHA	2.74e-241	0.501168	0.386	0.09	6.48e-237	3
	SDHAF3	1.56e-192	0.520056	0.318	0.066	3.69e-188	3
	SDHB	2.74e-173	0.263218	0.452	0.19	6.49e-169	3
	SDHD	3.23e-205	0.526843	0.407	0.111	7.66e-201	3
	SEC11C	0	0.802932	0.925	0.344	0	3
	SEC61B	1.22e-246	0.357275	0.821	0.431	2.89e-242	3
	SEC61G	2.67e-292	0.496553	0.868	0.43	6.31e-288	3
	SELENOF	2.58e-213	0.278479	0.567	0.25	6.11e-209	3
	SELENOK	6.34e-235	0.317163	0.62	0.271	1.5e-230	3
	SELENOT	1.6e-230	0.471043	0.459	0.138	3.8e-226	3
	SEM1	2.96e-271	0.425152	0.827	0.409	7.01e-267	3
	2006-09-01	4.64e-180	0.412804	0.31	0.078	1.1e-175	3
	SERF2	1.45e-209	0.260632	0.932	0.606	3.44e-205	3
	SERP1	0	0.457027	0.837	0.383	0	3
	SFN	1.69e-196	0.317968	0.31	0.083	3.99e-192	3
	SFT2D1	2.89e-255	0.443956	0.53	0.178	6.85e-251	3
	SIGMAR1	1.83e-236	0.548416	0.392	0.09	4.33e-232	3
	SLC25A39	3.06342147811259e-316	0.649629	0.549	0.142	7.25142498084031e-312	3
	SLC25A5	1.27e-266	0.517141	0.82	0.392	3.02e-262	3
	SLC27A5	4.05e-292	0.571759	0.432	0.093	9.6e-288	3
	SLC29A1	2.08e-195	0.438779	0.315	0.071	4.94e-191	3
	SLC38A5	2.28e-261	0.334534	0.345	0.081	5.41e-257	3
	SLC39A8	1.31e-163	0.313767	0.273	0.073	3.11e-159	3
	SMAP1	5.37e-193	0.38496	0.332	0.088	1.27e-188	3
	SMDT1	3.75e-266	0.52876	0.465	0.123	8.87e-262	3
	SMIM26	3.65e-137	0.346954	0.283	0.083	8.64e-133	3
	SNAPC5	2.22e-128	0.274249	0.256	0.079	5.25e-124	3
	SNHG6	7.85e-220	0.434779	0.426	0.128	1.86e-215	3
	SNRPA1	1.35e-187	0.393173	0.364	0.107	3.19e-183	3
	SNRPB	4.27e-245	0.49195	0.47	0.139	1.01e-240	3
	SNRPC	3.33e-239	0.343399	0.635	0.277	7.87e-235	3
	SNRPD1	1.74e-223	0.262364	0.792	0.435	4.13e-219	3
	SNRPD2	9.94e-232	0.450564	0.837	0.442	2.35e-227	3
	SNU13	3.56e-256	0.372112	0.676	0.295	8.43e-252	3
	SOD1	4.18e-250	0.399766	0.722	0.33	9.89e-246	3
	SPCS1	0	0.89258	0.896	0.342	0	3
	SPCS2	4.94e-243	0.39562	0.56	0.212	1.17e-238	3
	SPINT2	0	0.925136	0.691	0.142	0	3
	SPP1	0	0.500412	0.956	0.363	0	3
	SPTSSA	1.13e-197	0.401429	0.396	0.122	2.67e-193	3
	SQLE	0	0.712064	0.733	0.225	0	3
	SRGN	4.2e-245	0.489447	0.47	0.138	9.94e-241	3
	SRI	2.03e-202	0.30724	0.481	0.189	4.8e-198	3
	SRP9	1.5e-243	0.458146	0.564	0.204	3.56e-239	3
	SRSF2	3.81e-257	0.493513	0.69	0.284	9.02e-253	3
	SRSF7	3.74e-236	0.281055	0.562	0.234	8.85e-232	3
	SS18L2	1.02e-222	0.456436	0.449	0.138	2.42e-218	3
	SSBP1	1.36e-263	0.423447	0.766	0.357	3.22e-259	3
	SSNA1	1.77e-220	0.434292	0.404	0.115	4.2e-216	3
	SSR1	9.76e-302	0.496115	0.755	0.317	2.31e-297	3
	SSR2	3.56e-291	0.457096	0.731	0.306	8.42e-287	3
	SSR3	9.62e-186	0.299939	0.922	0.607	2.28e-181	3
	SSR4	0	0.448425	0.908	0.412	0	3
	STMN1	0	0.549511	0.817	0.335	0	3
	SUB1	1.89e-212	0.372898	0.899	0.54	4.47e-208	3
	SYNGR2	2.6e-308	0.594777	0.508	0.128	6.15e-304	3
	TAF9	1.8e-199	0.404846	0.47	0.168	4.25e-195	3
	TIMM17B	5.03e-188	0.379053	0.291	0.068	1.19e-183	3
	TIMM21	3.53e-164	0.330459	0.289	0.079	8.36e-160	3
	TIMM8B	3.19e-247	0.310697	0.62	0.267	7.55e-243	3
	TK1	2.98e-288	0.575691	0.382	0.069	7.05e-284	3
	TMED9	1.33e-291	0.388289	0.813	0.391	3.15e-287	3
	TMEM106C	1.45e-190	0.384907	0.343	0.096	3.42e-186	3
	TMEM147	1.42e-217	0.308938	0.547	0.229	3.36e-213	3
	TMEM14B	2.06e-247	0.566233	0.526	0.162	4.87e-243	3
	TMEM14C	1.9e-206	0.381526	0.526	0.206	4.5e-202	3
	TMEM167A	3.66e-223	0.282349	0.509	0.204	8.67e-219	3
	TMEM223	4.36e-160	0.291848	0.266	0.073	1.03e-155	3
	TMEM230	7.18e-115	0.272441	0.254	0.083	1.7e-110	3
	TMEM258	0	0.829529	0.972	0.495	0	3
	TMEM50A	3.21e-236	0.365144	0.607	0.253	7.61e-232	3
	TMEM59	0	0.524993	0.734	0.282	0	3
	TMEM97	2.91e-268	0.599311	0.461	0.113	6.88e-264	3
	TMX2	1.53e-189	0.28173	0.34	0.107	3.62e-185	3
	TNFAIP8	2.54e-155	0.39162	0.292	0.079	6.01e-151	3
	TNFRSF17	4.17e-229	0.581725	0.289	0.04	9.87e-225	3
	TNFRSF18	2.01e-203	0.326292	0.293	0.071	4.77e-199	3
	TOMM6	3.3e-284	0.52407	0.707	0.281	7.81e-280	3
	TPD52	6.16e-260	0.583918	0.398	0.082	1.46e-255	3
	TPGS2	2.25e-189	0.450921	0.283	0.056	5.34e-185	3
	TRIP13	8.67e-252	0.551436	0.358	0.069	2.05e-247	3
	TRMT112	1.48e-234	0.38488	0.553	0.212	3.51e-230	3
	TSPO	8.1e-253	0.299087	0.724	0.352	1.92e-248	3
	TSTD1	0	0.685478	0.575	0.133	0	3
	TUBB2B	1.07e-261	0.381658	0.304	0.056	2.54e-257	3
	TUFM	8.32e-247	0.276636	0.603	0.261	1.97e-242	3
	TXNDC12	2.54e-288	0.627083	0.509	0.129	6.02e-284	3
	TXNL1	4.06e-209	0.40322	0.403	0.122	9.61e-205	3
	TYMS	2.15e-213	0.401145	0.319	0.075	5.1e-209	3
	UBE2D2	1.46e-211	0.303347	0.431	0.153	3.45e-207	3
	UBE2I	1.93e-224	0.33854	0.568	0.235	4.56e-220	3
	UBE2J1	1.41e-271	0.472787	0.52	0.161	3.33e-267	3
	UBE2N	2e-173	0.307728	0.366	0.127	4.74e-169	3
	UBE2T	2.21e-259	0.542454	0.419	0.1	5.22e-255	3
	UBL5	1.9e-248	0.252921	0.769	0.402	4.5e-244	3
	UCHL5	6.68e-273	0.398473	0.541	0.185	1.58e-268	3
	UFC1	2.5e-187	0.337318	0.388	0.131	5.91e-183	3
	UQCC3	6.11e-224	0.343437	0.404	0.125	1.45e-219	3
	UQCR10	2.98e-263	0.277728	0.777	0.394	7.05e-259	3
	UQCRB	7.45e-251	0.368301	0.765	0.373	1.76e-246	3
	UQCRC2	8.63e-196	0.349445	0.371	0.115	2.04e-191	3
	UQCRH	0	0.956931	0.979	0.515	0	3
	UQCRQ	4.39e-203	0.316885	0.916	0.579	1.04e-198	3
	UTP4	7.65e-141	0.251633	0.275	0.088	1.81e-136	3
	UXT	9.68e-256	0.428005	0.533	0.183	2.29e-251	3
	VAMP8	0	0.620987	0.522	0.122	0	3
	VKORC1	1.57e-273	0.53155	0.591	0.2	3.73e-269	3
	VPS35	1.06e-256	0.439978	0.51	0.167	2.52e-252	3
	WDR34	4.71e-201	0.309823	0.332	0.095	1.12e-196	3
	WDR83OS	2.27e-252	0.448133	0.625	0.245	5.38e-248	3
	XBP1	7.21587816407599e-319	0.552205	0.613	0.194	1.70807052021843e-314	3
	YBX1	9.59e-290	0.578119	0.971	0.648	2.27e-285	3
	YIF1A	3.88e-259	0.458972	0.559	0.195	9.18e-255	3
	ZCCHC11	7.9e-143	0.273575	0.392	0.16	1.87e-138	3
	ZFAND6	1.35e-183	0.350606	0.397	0.135	3.19e-179	3
	ZNF706	9.9e-261	0.585747	0.457	0.114	2.34e-256	3
	ZNHIT1	1.08e-199	0.302715	0.44	0.164	2.57e-195	3
	AC005262.1	9e-209	0.718859	0.367	0.329	2.13e-204	4
	AC007969.1	6.89e-198	0.406035	0.547	0.621	1.63e-193	4
	AC073621.1	2.67e-183	0.520737	0.361	0.414	6.32e-179	4
	AC096919.1	3.37e-179	0.308337	0.389	0.512	7.98e-175	4
	AC144530.1	1.18e-280	0.784296	0.47	0.436	2.78e-276	4
	ACAT1	1.6e-134	0.255317	0.226	0.332	3.78e-130	4
	ACTG1	2.77e-308	0.71713	0.768	0.743	6.56e-304	4
	AHNAK	1.44e-166	0.731144	0.289	0.271	3.4e-162	4
	AKAP9	3.14e-135	0.377551	0.256	0.338	7.43e-131	4
	AL022718.1	0	0.917318	0.507	0.428	0	4
	AL031727.1	2.98e-214	0.566055	0.428	0.454	7.05e-210	4
	AL122020.1	7.42e-185	0.409119	0.443	0.519	1.76e-180	4
	ANKRD12	0	1.37004	0.604	0.381	0	4
	ARPC5L	3.85e-231	0.712501	0.359	0.347	9.12e-227	4
	ATP5A1	2.33e-129	0.301391	0.326	0.412	5.51e-125	4
	ATP5J2	6.42e-252	0.772804	0.378	0.35	1.52e-247	4
	ATP6V0B	2.78e-165	0.413137	0.344	0.419	6.57e-161	4
	BAZ1B	4.18e-130	0.366117	0.423	0.488	9.9e-126	4
	BST2	8.62e-194	0.673963	0.361	0.359	2.04e-189	4
	BUD23	4.13e-138	0.410999	0.337	0.388	9.77e-134	4
	C12orf57	3.15e-124	0.280691	0.227	0.325	7.45e-120	4
	C9orf78	3.57e-158	0.298012	0.28	0.392	8.45e-154	4
	CACYBP	3.3e-142	0.365503	0.288	0.357	7.8e-138	4
	CANX	7.32e-178	0.334771	0.486	0.589	1.73e-173	4
	CCND2	0	1.26806	0.648	0.4	0	4
	CCR1	0	1.31147	0.39	0.192	0	4
	CCT3	2.38e-223	0.491358	0.41	0.469	5.63e-219	4
	CCT6A	2.97e-187	0.48016	0.373	0.423	7.04e-183	4
	CD9	2.75e-139	0.534089	0.336	0.347	6.52e-135	4
	CEBPZ	3.27e-135	0.29756	0.279	0.371	7.74e-131	4
	CHCHD2	9.74e-93	0.358281	0.493	0.509	2.3e-88	4
	COX17	6.08e-134	0.35097	0.201	0.265	1.44e-129	4
	COX5A	2.72e-145	0.333618	0.348	0.428	6.44e-141	4
	COX6C	2.04e-92	0.308217	0.484	0.514	4.83e-88	4
	CYCS	1.06e-160	0.256033	0.305	0.423	2.51e-156	4
	CYP51A1	8.38e-144	0.591773	0.313	0.295	1.98e-139	4
	DHX36	4.39e-134	0.422135	0.256	0.312	1.04e-129	4
	DKC1	1.28e-171	0.41087	0.352	0.431	3.02e-167	4
	DNAJA1	1.22e-197	0.545527	0.419	0.454	2.88e-193	4
	DNAJC2	1.16e-158	0.667482	0.251	0.234	2.76e-154	4
	EBNA1BP2	1.05e-161	0.351104	0.369	0.458	2.48e-157	4
	EBP	1.88e-117	0.290901	0.205	0.287	4.44e-113	4
	EIF3J	1.08e-130	0.36931	0.303	0.373	2.56e-126	4
	EIF4G1	4.79e-108	0.311833	0.239	0.306	1.13e-103	4
	EIF5B	8.22e-169	0.439987	0.674	0.711	1.95e-164	4
	EPRS	2.76e-200	0.519082	0.377	0.424	6.54e-196	4
	ERP29	5.4e-158	0.466548	0.262	0.311	1.28e-153	4
	EZR	9.87e-238	0.717875	0.421	0.423	2.34e-233	4
	FAM136A	5.45e-126	0.370025	0.201	0.254	1.29e-121	4
	FAM96B	4.81e-157	0.349631	0.237	0.329	1.14e-152	4
	FKBP2	3.15e-172	0.449055	0.469	0.513	7.46e-168	4
	FN1	0	1.29756	0.621	0.408	0	4
	FUS	4.96e-119	0.461695	0.318	0.345	1.17e-114	4
	GADD45A	5.26e-125	0.588053	0.286	0.272	1.24e-120	4
	GNL3	5.59e-172	0.415255	0.417	0.486	1.32e-167	4
	GPATCH4	6.87e-208	0.755484	0.388	0.353	1.63e-203	4
	GSPT1	1.05e-114	0.31897	0.284	0.353	2.49e-110	4
	GTPBP4	2.6e-107	0.321738	0.218	0.289	6.16e-103	4
	H3F3B	5.88e-212	0.507017	0.664	0.686	1.39e-207	4
	HLA-A	1.59e-197	0.632687	0.528	0.508	3.76e-193	4
	HLA-B	0	1.01745	0.661	0.493	0	4
	HLA-C	2.69e-138	0.364137	0.331	0.411	6.36e-134	4
	HLA-E	1.6e-131	0.309185	0.21	0.306	3.78e-127	4
	HNRNPA1	4.63e-163	0.310953	0.447	0.546	1.1e-158	4
	HNRNPAB	7.94e-74	0.320885	0.269	0.297	1.88e-69	4
	HSP90AB1	2.51e-206	0.468591	0.899	0.92	5.94e-202	4
	HSPA5	1.5e-233	0.623041	0.682	0.645	3.56e-229	4
	HSPA8	1.96e-146	0.433942	0.258	0.311	4.65e-142	4
	HSPB1	0	0.974997	0.494	0.404	0	4
	HSPD1	4.1e-252	0.530055	0.686	0.73	9.7e-248	4
	HSPE1	1.56e-290	0.774755	0.571	0.539	3.7e-286	4
	HSPH1	5.24e-96	0.429213	0.296	0.316	1.24e-91	4
	IFI16	1.49e-227	0.571631	0.567	0.588	3.53e-223	4
	IGFBP3	2.63e-277	1.47348	0.344	0.133	6.22e-273	4
	INSIG1	4.9e-156	0.548584	0.74	0.435	1.16e-151	4
	JCHAIN	4.23e-293	0.266149	0.802	0.417	1e-288	4
	KHDRBS1	7.91e-91	0.259908	0.252	0.318	1.87e-86	4
	KLF6	8.36e-121	0.515709	0.214	0.272	1.98e-116	4
	LCP1	3.78e-217	0.796669	0.258	0.21	8.94e-213	4
	LGMN	2.09e-62	0.358112	0.499	0.397	4.96e-58	4
	LMAN1	8.63e-135	0.406742	0.382	0.437	2.04e-130	4
	MAF	1.09e-47	0.346574	0.363	0.352	2.59e-43	4
	MALAT1	1.49e-185	0.496812	0.998	0.993	3.54e-181	4
	MANF	1.98e-226	0.723229	0.381	0.36	4.69e-222	4
	MESD	5.2e-156	0.362233	0.286	0.37	1.23e-151	4
	MIR4435-2HG	7.6e-100	0.310803	0.217	0.284	1.8e-95	4
	MLEC	1.87e-107	0.328573	0.219	0.287	4.43e-103	4
	MPHOSPH10	2.12e-130	0.35227	0.239	0.315	5.02e-126	4
	MRPL14	2.15e-126	0.328341	0.214	0.287	5.09e-122	4
	MRPS34	2.65e-145	0.288651	0.215	0.323	6.28e-141	4
	MT-CO2	4.82e-117	0.421667	0.745	0.569	1.14e-112	4
	MT-RNR1	1.34e-125	0.354097	0.439	0.489	3.16e-121	4
	MTCO1P40	5.43e-188	0.595454	0.298	0.307	1.28e-183	4
	MTDH	8.63690977464458e-318	0.831596	0.533	0.485	2.04444291275612e-313	4
	MZB1	2.84e-64	0.445039	0.613	0.395	6.71e-60	4
	NARS	1.2e-145	0.303153	0.21	0.301	2.85e-141	4
	NDUFA1	4.99e-171	0.407211	0.429	0.499	1.18e-166	4
	NDUFAB1	1.33e-175	0.344812	0.372	0.472	3.15e-171	4
	NDUFB2	0	0.781453	0.552	0.512	0	4
	NDUFC2	2.71e-158	0.25385	0.294	0.419	6.42e-154	4
	NDUFS6	2.79e-181	0.356628	0.345	0.457	6.6e-177	4
	NEAT1	9.55e-292	0.969574	0.686	0.543	2.26e-287	4
	NKTR	2.01e-116	0.413803	0.208	0.26	4.76e-112	4
	NME1	1.96e-159	0.275333	0.325	0.444	4.65e-155	4
	NOP56	4.55e-155	0.502542	0.439	0.45	1.08e-150	4
	NOP58	1.68e-250	0.512544	0.534	0.606	3.98e-246	4
	ODC1	2.79e-81	0.47412	0.312	0.28	6.6e-77	4
	PA2G4	5.43e-181	0.661044	0.444	0.413	1.28e-176	4
	PABPC1	8.9e-145	0.417443	0.783	0.793	2.11e-140	4
	PAK1IP1	5.62e-127	0.258868	0.228	0.327	1.33e-122	4
	PARP1	4.76e-170	0.500535	0.488	0.516	1.13e-165	4
	PGK1	4.15e-144	0.418827	0.368	0.424	9.84e-140	4
	PHPT1	2.35e-158	0.355847	0.208	0.292	5.56e-154	4
	PKM	1.87e-162	0.298341	0.551	0.661	4.43e-158	4
	PRDX5	9.78e-142	0.430691	0.466	0.501	2.32e-137	4
	PSME2	1.07e-119	0.313234	0.257	0.332	2.54e-115	4
	PTMA	3.32e-136	0.313913	0.822	0.887	7.86e-132	4
	PVALB	1.17e-102	0.62981	0.337	0.284	2.77e-98	4
	RBM8A	2.92e-124	0.310079	0.292	0.369	6.9e-120	4
	RPL13AP20	1.17e-110	0.284711	0.214	0.295	2.76e-106	4
	RPL21P16	4.22e-265	0.721391	0.518	0.484	1e-260	4
	RPL35	1.53e-86	0.309543	0.876	0.864	3.62e-82	4
	RPL36AL	3.63e-173	0.27338	0.498	0.631	8.6e-169	4
	RPL37P6	8.47e-122	0.365025	0.256	0.317	2e-117	4
	RPL39	9.54e-180	0.299243	0.505	0.63	2.26e-175	4
	RPL4	7.83e-119	0.276191	0.712	0.783	1.85e-114	4
	RPL7A	2.33e-216	0.387017	0.545	0.649	5.52e-212	4
	RPLP0P2	2.05e-219	0.565771	0.498	0.516	4.85e-215	4
	RPLP2	7.61e-93	0.268095	0.709	0.775	1.8e-88	4
	RPN1	3.92e-152	0.409881	0.265	0.337	9.28e-148	4
	RPS11	6.46e-122	0.290791	0.585	0.673	1.53e-117	4
	RPS19P3	4.56e-299	0.734161	0.632	0.585	1.08e-294	4
	RPS2	3.13e-187	0.384453	0.506	0.594	7.4e-183	4
	RPS27AP16	2.1e-211	0.363433	0.495	0.612	4.97e-207	4
	RPS28	1.62e-175	0.393789	0.477	0.558	3.83e-171	4
	RPS8	5.66e-147	0.276087	0.969	0.934	1.34e-142	4
	RPS9	2.63e-155	0.32124	0.533	0.63	6.23e-151	4
	RTN3	6.4e-129	0.255769	0.178	0.27	1.52e-124	4
	S100A11	8.9e-160	0.348495	0.434	0.54	2.11e-155	4
	SCD	8.59e-169	0.672533	0.328	0.306	2.03e-164	4
	SEC11C	4.31e-83	0.46955	0.497	0.425	1.02e-78	4
	SEC62	4.85e-249	0.536743	0.649	0.694	1.15e-244	4
	SELENOS	5.44e-200	0.570197	0.344	0.38	1.29e-195	4
	SEM1	2.3e-179	0.381347	0.406	0.487	5.45e-175	4
	SERBP1	3.74e-243	0.51818	0.602	0.644	8.86e-239	4
	SERP1	2.52e-175	0.448344	0.41	0.464	5.97e-171	4
	SET	1.58e-201	0.430341	0.428	0.508	3.74e-197	4
	SF3B2	8.68e-193	0.457149	0.483	0.55	2.05e-188	4
	SFPQ	1.01e-125	0.526259	0.375	0.351	2.4e-121	4
	SLC43A3	5.45e-157	0.677729	0.273	0.251	1.29e-152	4
	SLTM	2.69e-150	0.33082	0.381	0.478	6.37e-146	4
	SMARCC1	1.78e-126	0.502823	0.262	0.287	4.22e-122	4
	SNRPD1	4.21e-154	0.294305	0.406	0.508	9.96e-150	4
	SNRPE	1.28e-160	0.31896	0.317	0.414	3.04e-156	4
	SPCS2	8.36e-142	0.287314	0.196	0.28	1.98e-137	4
	SPP1	0	1.50645	0.782	0.398	0	4
	SQLE	1.71e-99	0.309668	0.254	0.315	4.04e-95	4
	SREK1	6.52e-95	0.283595	0.225	0.297	1.54e-90	4
	SRRM1	1.34e-164	0.287936	0.41	0.531	3.17e-160	4
	SRRM2	8.16e-132	0.30392	0.242	0.341	1.93e-127	4
	SRSF1	1.9e-108	0.268367	0.188	0.268	4.49e-104	4
	SRSF7	1.54e-116	0.269213	0.214	0.3	3.65e-112	4
	SSBP1	2.27e-159	0.252216	0.315	0.442	5.38e-155	4
	SSR1	5.88e-170	0.403056	0.321	0.398	1.39e-165	4
	SSR4	4.89e-98	0.454794	0.507	0.487	1.16e-93	4
	SSRP1	1.71e-111	0.272376	0.278	0.364	4.06e-107	4
	STIP1	6.8e-153	0.441325	0.255	0.31	1.61e-148	4
	TCF4	1.65e-144	0.580542	0.242	0.255	3.91e-140	4
	TIMM8B	8.81e-179	0.538735	0.299	0.328	2.09e-174	4
	TKT	1.1e-124	0.406414	0.252	0.302	2.6e-120	4
	TMEM258	1.43e-56	0.26087	0.576	0.57	3.39e-52	4
	TOP1	1.39e-130	0.54166	0.381	0.375	3.3e-126	4
	TPT1	5.86e-199	0.480376	0.596	0.644	1.39e-194	4
	TUFM	4.5e-148	0.329512	0.242	0.329	1.07e-143	4
	TXNIP	5.4e-153	0.6545	0.282	0.28	1.28e-148	4
	UCHL5	5.58e-126	0.351015	0.185	0.252	1.32e-121	4
	UQCR11	1.3e-244	0.58694	0.493	0.515	3.08e-240	4
	UQCRH	2.11e-79	0.350155	0.641	0.579	5e-75	4
	USP1	3.15e-136	0.357681	0.308	0.38	7.46e-132	4
	WDR43	8.21e-143	0.263661	0.248	0.365	1.94e-138	4
	YBX1	5.8e-132	0.340357	0.666	0.705	1.37e-127	4
	ZBTB38	1.01e-173	0.418052	0.325	0.408	2.38e-169	4
	2002-09-01	3.11e-239	0.415174	0.591	0.17	7.35e-235	5
	2007-09-01	2.53e-143	0.365069	0.803	0.41	5.98e-139	5
	2010-09-01	7.99e-207	0.378317	0.328	0.058	1.89e-202	5
	2011-09-01	0	0.582591	0.74	0.2	0	5
	ABL2	4.23e-214	0.37705	0.363	0.069	1e-209	5
	AC090673.1	1.53e-192	0.323067	0.304	0.065	3.62e-188	5
	ACO1	2.22e-171	0.342516	0.327	0.067	5.26e-167	5
	ACSL4	2.76e-139	0.279403	0.368	0.105	6.54e-135	5
	ACTB	2.21e-93	0.318618	0.857	0.542	5.22e-89	5
	ACTN1	0	0.573373	0.781	0.204	0	5
	ACTR3	2.91e-172	0.409004	0.661	0.257	6.89e-168	5
	ADAM9	2.73e-187	0.2724	0.341	0.076	6.46e-183	5
	ADAMTS1	0	0.809533	0.611	0.113	0	5
	ADH5	1.1e-202	0.321433	0.441	0.113	2.62e-198	5
	ADM	8.95e-270	0.602257	0.568	0.125	2.12e-265	5
	ADRM1	3.93e-137	0.266299	0.363	0.106	9.31e-133	5
	AKAP12	0	0.47136	0.64	0.154	0	5
	ALCAM	0	0.588513	0.621	0.12	0	5
	ALDH1A3	2.28e-246	0.654865	0.405	0.061	5.4e-242	5
	AMOTL2	3.02e-252	0.383108	0.341	0.059	7.14e-248	5
	ANGPTL4	9.94e-211	0.38542	0.324	0.057	2.35e-206	5
	ANKLE2	1.25e-180	0.289442	0.376	0.093	2.96e-176	5
	ANLN	1.77e-186	0.378789	0.381	0.09	4.19e-182	5
	ANP32B	1.4e-157	0.292383	0.936	0.555	3.31e-153	5
	ANPEP	0	0.56712	0.69	0.158	0	5
	ANTXR2	1.3e-271	0.517446	0.43	0.07	3.08e-267	5
	ANXA1	1.22e-247	0.560314	0.803	0.289	2.9e-243	5
	ANXA2	6.7e-82	0.261242	0.814	0.52	1.59e-77	5
	ANXA5	3.54e-300	0.636167	0.88	0.315	8.37e-296	5
	AP001324.1	3.1e-171	0.250883	0.866	0.46	7.33e-167	5
	APLP2	3.17e-165	0.353091	0.612	0.234	7.51e-161	5
	APP	2.2e-211	0.371474	0.543	0.158	5.21e-207	5
	ARHGAP18	1.92e-277	0.472558	0.519	0.11	4.54e-273	5
	ARHGAP29	1.29e-295	0.432002	0.406	0.065	3.04e-291	5
	ARL8B	6.53e-165	0.262711	0.328	0.078	1.55e-160	5
	ASAP1	1.74e-226	0.363861	0.366	0.068	4.11e-222	5
	ASPH	0	0.569362	0.602	0.115	0	5
	ATAD2	5.84e-136	0.277366	0.47	0.173	1.38e-131	5
	ATP13A3	5.82e-307	0.504448	0.583	0.128	1.38e-302	5
	ATP2A2	3.63e-173	0.258535	0.378	0.099	8.59e-169	5
	ATP2B1	3.39e-296	0.584915	0.865	0.301	8.02e-292	5
	ATP5E	2.17e-101	0.287566	0.977	0.775	5.15e-97	5
	ATP6V1D	2.53e-142	0.319867	0.31	0.069	5.99e-138	5
	ATP6V1E1	7.4e-180	0.261596	0.319	0.07	1.75e-175	5
	AURKA	1.55e-107	0.335275	0.339	0.103	3.67e-103	5
	BASP1	0	0.658283	0.75	0.164	0	5
	BAZ1A	1.08e-247	0.352969	0.612	0.188	2.55e-243	5
	BBX	1.16e-171	0.259453	0.54	0.198	2.75e-167	5
	BCAR3	3.56e-200	0.345189	0.272	0.039	8.42e-196	5
	BCAT1	1.47e-211	0.36372	0.326	0.056	3.49e-207	5
	BCCIP	2.23e-203	0.4801	0.775	0.313	5.28e-199	5
	BCLAF1	6.24e-215	0.355311	0.605	0.199	1.48e-210	5
	BEX1	0	0.703328	0.697	0.147	0	5
	BEX3	0	0.598029	0.632	0.13	0	5
	BICC1	5.46e-165	0.333507	0.253	0.042	1.29e-160	5
	BMS1	1.49e-233	0.377377	0.626	0.199	3.52e-229	5
	BOD1L1	7.28e-273	0.391817	0.768	0.271	1.72e-268	5
	BPTF	4.21e-207	0.301893	0.712	0.284	9.98e-203	5
	BTG1	1.63e-257	0.366592	0.553	0.15	3.85e-253	5
	BTG3	1.88e-223	0.42175	0.443	0.098	4.46e-219	5
	BUB3	2.33e-125	0.33616	0.625	0.287	5.52e-121	5
	C11orf58	6.47e-185	0.400053	0.713	0.291	1.53e-180	5
	C12orf75	5.51e-231	0.457977	0.543	0.142	1.31e-226	5
	C3	2.13e-189	0.263037	0.266	0.046	5.05e-185	5
	CAB39	2.8e-182	0.250279	0.288	0.056	6.64e-178	5
	CALD1	3.1678921035848e-317	0.413906	0.472	0.095	7.49871739839558e-313	5
	CALM1	2.66e-102	0.260664	0.875	0.564	6.29e-98	5
	CALM2	1.14e-107	0.50447	0.963	0.727	2.71e-103	5
	CAMK2N1	1.98e-229	0.32333	0.324	0.057	4.69e-225	5
	CAMSAP2	1.1e-210	0.291445	0.362	0.079	2.6e-206	5
	CAPN2	4.59e-268	0.467458	0.479	0.094	1.09e-263	5
	CAPZA1	3.27e-148	0.281451	0.48	0.171	7.75e-144	5
	CASP4	3.54e-178	0.293421	0.38	0.093	8.37e-174	5
	CAST	2.76e-156	0.327694	0.775	0.376	6.54e-152	5
	CAVIN1	0	0.447719	0.753	0.207	0	5
	CBX3	2.75e-121	0.300242	0.871	0.525	6.52e-117	5
	CCAR1	2.81e-234	0.293104	0.704	0.261	6.65e-230	5
	CCDC50	3.07e-149	0.310881	0.459	0.152	7.27e-145	5
	CCDC59	2.19e-183	0.255898	0.568	0.21	5.19e-179	5
	CCDC80	0	0.546337	0.599	0.122	0	5
	CCDC88A	0	0.453215	0.699	0.192	0	5
	CCDC91	2.6e-188	0.265896	0.332	0.075	6.15e-184	5
	CCND1	0	0.702774	0.941	0.332	0	5
	CCNI	4.94e-239	0.305303	0.746	0.289	1.17e-234	5
	CCSER2	2.36e-142	0.276245	0.263	0.052	5.58e-138	5
	CD109	8.85e-211	0.342587	0.336	0.06	2.09e-206	5
	CD151	1.44e-160	0.27796	0.374	0.1	3.4e-156	5
	CD44	0	0.573097	0.767	0.219	0	5
	CD59	1.49e-161	0.382554	0.832	0.417	3.52e-157	5
	CDC42BPA	3.37e-227	0.412341	0.33	0.053	7.98e-223	5
	CDC42EP3	5.24e-247	0.402668	0.422	0.08	1.24e-242	5
	CDCP1	0	0.566165	0.642	0.131	0	5
	CDH2	1.1e-217	0.366155	0.307	0.05	2.61e-213	5
	CDK12	1.7e-97	0.253901	0.278	0.08	4.02e-93	5
	CDK17	5.21e-149	0.253444	0.29	0.065	1.23e-144	5
	CEBPB	1.15e-288	0.467452	0.493	0.098	2.72e-284	5
	CENPU	1.09e-133	0.253922	0.386	0.126	2.58e-129	5
	CEP135	2.61e-174	0.306677	0.329	0.071	6.19e-170	5
	CEP170	0	0.694666	0.628	0.112	0	5
	CFL2	1.8e-270	0.455678	0.425	0.074	4.27e-266	5
	CHAF1A	1e-159	0.262157	0.385	0.11	2.38e-155	5
	CHMP2B	7.25e-157	0.327687	0.412	0.116	1.72e-152	5
	CHMP4B	2.55e-210	0.314507	0.441	0.113	6.03e-206	5
	CISD1	2.36e-135	0.282044	0.564	0.237	5.58e-131	5
	CITED2	1.6e-157	0.465911	0.551	0.182	3.78e-153	5
	CKAP4	0	0.54968	0.695	0.163	0	5
	CLDN11	0	0.720298	0.89	0.244	0	5
	CLEC2B	4.31e-206	0.342721	0.315	0.055	1.02e-201	5
	CLIC4	2.79e-125	0.252061	0.334	0.099	6.6e-121	5
	CLIP1	3.72e-262	0.427745	0.567	0.147	8.82e-258	5
	CLMP	0	0.568275	0.667	0.15	0	5
	CLTA	3.15e-157	0.32811	0.642	0.268	7.45e-153	5
	CLTC	9.54e-255	0.33809	0.54	0.148	2.26e-250	5
	CMAS	1.21e-148	0.262583	0.387	0.114	2.86e-144	5
	CNIH3	2.14e-201	0.285317	0.273	0.044	5.06e-197	5
	CNN3	5.48e-249	0.377525	0.335	0.049	1.3e-244	5
	COL16A1	8.64e-237	0.328601	0.379	0.08	2.05e-232	5
	COL1A1	0	0.547349	0.724	0.184	0	5
	COL1A2	2.10966030774212e-321	0.526478	0.629	0.163	4.99377691445638e-317	5
	COL6A1	0	0.564046	0.814	0.225	0	5
	COL6A2	0	0.510967	0.735	0.192	0	5
	COL7A1	6.58e-294	0.287233	0.493	0.128	1.56e-289	5
	COPS3	3.84e-142	0.271336	0.395	0.122	9.09e-138	5
	COPS9	9.98e-227	0.422055	0.729	0.269	2.36e-222	5
	CORO1C	8.18e-183	0.313194	0.504	0.159	1.94e-178	5
	COTL1	1.51486962615216e-314	0.513203	0.487	0.092	3.58584789206477e-310	5
	CPSF2	5.71e-143	0.265218	0.349	0.096	1.35e-138	5
	CRIM1	2.54636320287144e-316	0.517936	0.519	0.1	6.02749633751699e-312	5
	CRK	2.26e-231	0.289373	0.396	0.088	5.35e-227	5
	CSDE1	3.08e-193	0.357793	0.848	0.409	7.29e-189	5
	CSE1L	1.24e-197	0.250382	0.404	0.104	2.94e-193	5
	CSF2	5.94e-245	0.694481	0.344	0.033	1.41e-240	5
	CSF3	0	0.646891	0.781	0.207	0	5
	CTBP2	1.71e-225	0.35491	0.321	0.055	4.06e-221	5
	CTGF	4.94065645841247e-324	0.698637	0.532	0.09	1.16950279027081e-319	5
	CTNNB1	3.33e-225	0.341721	0.543	0.159	7.88e-221	5
	CTSB	1.8e-280	0.517474	0.915	0.373	4.25e-276	5
	CTSC	3.74e-163	0.411273	0.656	0.255	8.85e-159	5
	CTSL	0	0.68441	0.719	0.148	0	5
	CTTN	1.37e-164	0.304135	0.352	0.085	3.24e-160	5
	CWC15	4.06e-153	0.262388	0.616	0.267	9.62e-149	5
	CXCL2	2.67e-210	0.486944	0.35	0.064	6.31e-206	5
	CXCL3	9.76e-242	0.799835	0.449	0.072	2.31e-237	5
	CXCL5	0	0.792165	0.753	0.181	0	5
	CXCL6	1.49e-171	0.385548	0.274	0.046	3.53e-167	5
	CXCL8	2.13e-302	1.00236	0.805	0.221	5.03e-298	5
	CYR61	0	0.828771	0.866	0.222	0	5
	CYTOR	1.29e-203	0.421871	0.493	0.129	3.05e-199	5
	DAB2	8.69e-279	0.576924	0.404	0.053	2.06e-274	5
	DCBLD2	0	0.627541	0.779	0.207	0	5
	DDR2	2.76e-255	0.392402	0.386	0.066	6.53e-251	5
	DDX1	9.07e-163	0.258678	0.629	0.268	2.15e-158	5
	DDX21	3.44e-156	0.297175	0.867	0.471	8.15e-152	5
	DDX3Y	2.31e-157	0.265456	0.377	0.104	5.47e-153	5
	DDX50	9.9e-167	0.290365	0.345	0.082	2.34e-162	5
	DEK	6.47e-165	0.303548	0.903	0.51	1.53e-160	5
	DENR	3.14e-214	0.410345	0.656	0.228	7.44e-210	5
	DHX15	2.39e-165	0.27406	0.354	0.087	5.66e-161	5
	DKK1	1.51e-231	0.579826	0.314	0.032	3.58e-227	5
	DLC1	5.82e-212	0.322315	0.314	0.055	1.38e-207	5
	DNAJC13	2.94e-163	0.322916	0.267	0.045	6.96e-159	5
	DNER	0	0.476187	0.568	0.107	0	5
	DNMT1	3.6e-184	0.278848	0.801	0.377	8.51e-180	5
	DNMT3A	1.55e-166	0.26868	0.381	0.105	3.68e-162	5
	DNTTIP2	9.45e-171	0.277289	0.739	0.344	2.24e-166	5
	DPP9	2.98e-187	0.302765	0.322	0.064	7.04e-183	5
	DRAM1	1.08e-227	0.444069	0.321	0.044	2.56e-223	5
	DSN1	6.85e-195	0.282097	0.381	0.09	1.62e-190	5
	DST	2.34e-229	0.419966	0.754	0.28	5.53e-225	5
	DUSP5	2.74e-182	0.267129	0.301	0.062	6.5e-178	5
	DUSP6	2.31e-177	0.334211	0.412	0.11	5.47e-173	5
	DYNC1H1	6.81e-281	0.333628	0.552	0.143	1.61e-276	5
	DYNC1I2	2.9e-203	0.335776	0.51	0.152	6.86e-199	5
	DYNC2H1	8.74e-171	0.305669	0.26	0.044	2.07e-166	5
	DYNLRB1	7.08e-151	0.276154	0.468	0.164	1.68e-146	5
	DYNLT1	5.55e-143	0.395794	0.423	0.123	1.31e-138	5
	E2F7	4.77e-151	0.280295	0.254	0.045	1.13e-146	5
	ECHDC1	2.11e-120	0.251853	0.333	0.099	4.99e-116	5
	ECHS1	1.95e-182	0.286785	0.457	0.135	4.62e-178	5
	ECI2	2.04e-178	0.26031	0.331	0.075	4.83e-174	5
	EEA1	2.32e-250	0.449059	0.693	0.22	5.49e-246	5
	EGFR	3.67e-260	0.433186	0.379	0.06	8.7e-256	5
	EIF1AX	4.6e-196	0.270852	0.611	0.226	1.09e-191	5
	EIF2S2	5.47e-240	0.516454	0.939	0.465	1.3e-235	5
	EIF3A	3.31e-154	0.297338	0.966	0.643	7.83e-150	5
	EIF4E2	4.89e-156	0.287579	0.406	0.119	1.16e-151	5
	EIF4G2	3.88e-213	0.396553	0.741	0.294	9.19e-209	5
	EIF4G3	8.83e-234	0.399507	0.493	0.12	2.09e-229	5
	EIF5	2.33e-186	0.510211	0.805	0.349	5.52e-182	5
	EIF5AL1	1.25e-149	0.2669	0.346	0.091	2.95e-145	5
	EIF6	4.99e-191	0.372429	0.561	0.183	1.18e-186	5
	ELK3	1.98e-230	0.407254	0.454	0.104	4.69e-226	5
	ELL2	9.52e-180	0.338391	0.402	0.099	2.25e-175	5
	EMG1	2.16e-150	0.260682	0.471	0.164	5.12e-146	5
	EMP1	0	0.81835	0.823	0.214	0	5
	ENAH	5.08e-189	0.336073	0.269	0.041	1.2e-184	5
	EPB41L2	1.61e-185	0.264464	0.33	0.072	3.8e-181	5
	EREG	3.11230724809943e-318	0.833525	0.572	0.101	7.36714248697616e-314	5
	ERGIC2	2.25e-138	0.264021	0.551	0.229	5.34e-134	5
	ESM1	1.06e-228	0.554512	0.315	0.034	2.51e-224	5
	ETS1	5.27e-270	0.417536	0.382	0.064	1.25e-265	5
	ETS2	8.81e-185	0.36918	0.317	0.057	2.08e-180	5
	EXOSC9	2.94e-155	0.255825	0.387	0.114	6.97e-151	5
	EXT1	3.55e-244	0.344057	0.333	0.051	8.41e-240	5
	F2R	1.32e-240	0.409562	0.43	0.095	3.13e-236	5
	FAM111A	1.01e-153	0.277637	0.412	0.128	2.39e-149	5
	FAM114A1	4.32e-229	0.332806	0.378	0.078	1.02e-224	5
	FAM120A	1.19e-204	0.284716	0.505	0.155	2.82e-200	5
	FAM126A	1.15e-257	0.457513	0.582	0.152	2.71e-253	5
	FAM129A	1.43e-207	0.356532	0.319	0.06	3.39e-203	5
	FAM204A	4.3e-181	0.343667	0.557	0.191	1.02e-176	5
	FAM210B	9.62e-303	0.599704	0.523	0.099	2.28e-298	5
	FAM50A	2.1e-301	0.331158	0.633	0.184	4.97e-297	5
	FBN1	4.28e-242	0.503084	0.371	0.056	1.01e-237	5
	FERMT2	4.6e-190	0.298757	0.258	0.038	1.09e-185	5
	FEZ2	5.93e-264	0.398372	0.461	0.095	1.4e-259	5
	FGF2	0	0.86224	0.948	0.295	0	5
	FGF5	0	0.713948	0.496	0.057	0	5
	FHL2	2.11e-184	0.341806	0.256	0.033	5e-180	5
	FILIP1L	4.37e-182	0.450532	0.264	0.037	1.04e-177	5
	FKBP14	1.27e-132	0.268874	0.298	0.073	3.01e-128	5
	FKBP3	3.77e-131	0.258301	0.526	0.218	8.92e-127	5
	FLNA	7.94e-214	0.301868	0.428	0.108	1.88e-209	5
	FMNL2	1.16e-208	0.362701	0.395	0.087	2.76e-204	5
	FNDC3B	6.54e-208	0.366547	0.511	0.146	1.55e-203	5
	FOSL1	1.44e-228	0.392396	0.31	0.045	3.42e-224	5
	FOXP1	8.27e-240	0.276913	0.52	0.149	1.96e-235	5
	FRG1	1.71e-178	0.271432	0.478	0.154	4.06e-174	5
	FRMD6	0	0.705543	0.722	0.154	0	5
	FSCN1	6.7e-211	0.262595	0.304	0.061	1.59e-206	5
	FSTL1	0	0.513078	0.601	0.13	0	5
	FUS	2.33e-182	0.283089	0.712	0.307	5.51e-178	5
	GADD45GIP1	3.49e-151	0.26462	0.811	0.432	8.27e-147	5
	GCC2	1.06e-177	0.32903	0.63	0.241	2.5e-173	5
	GDNF	4.69e-209	0.420203	0.289	0.038	1.11e-204	5
	GLO1	1.73e-164	0.339269	0.654	0.27	4.09e-160	5
	GLRX3	7.62e-228	0.453826	0.535	0.14	1.8e-223	5
	GNG11	0	0.687313	0.795	0.201	0	5
	GNG12	4.38e-299	0.452477	0.436	0.073	1.04e-294	5
	GOLGA4	1.15e-160	0.259106	0.871	0.468	2.72e-156	5
	GPAM	3.72e-232	0.439186	0.407	0.081	8.79e-228	5
	GPNMB	1.61e-237	0.427555	0.448	0.095	3.81e-233	5
	GREM1	1.27617156320794e-320	0.711368	0.962	0.376	3.02082570726951e-316	5
	GRPEL1	4.11e-136	0.251572	0.444	0.159	9.74e-132	5
	GSTO1	3.56e-261	0.635661	0.88	0.345	8.43e-257	5
	GSTP1	0	0.604308	0.719	0.17	0	5
	GTF2F2	2.5e-160	0.302276	0.364	0.091	5.92e-156	5
	GTF3C6	1.43e-133	0.337637	0.518	0.198	3.38e-129	5
	GYPC	2.55e-233	0.294272	0.339	0.069	6.05e-229	5
	H2AFZ	1.1e-98	0.327567	0.78	0.446	2.6e-94	5
	HAS2	1.05e-281	0.807632	0.441	0.057	2.49e-277	5
	HAT1	3.13e-126	0.257613	0.34	0.1	7.4e-122	5
	HDAC2	2.65e-239	0.342377	0.711	0.259	6.28e-235	5
	HDDC2	5.94e-131	0.267499	0.333	0.092	1.4e-126	5
	HDGFL3	6.58e-280	0.378688	0.404	0.072	1.56e-275	5
	HDLBP	7.81e-260	0.394418	0.638	0.192	1.85e-255	5
	HECTD1	6.56e-137	0.311749	0.301	0.069	1.55e-132	5
	HERC4	1.31e-167	0.303695	0.302	0.06	3.11e-163	5
	HIF1A	6.25e-258	0.469042	0.507	0.114	1.48e-253	5
	HK1	2.87854775397531e-310	0.464614	0.453	0.079	6.81e-306	5
	HLTF	2.01e-256	0.426067	0.395	0.066	4.76e-252	5
	HMGA1	5.65e-176	0.281309	0.826	0.406	1.34e-171	5
	HMGA2	0	0.767431	0.868	0.242	0	5
	HNRNPA2B1	2.37e-103	0.285526	0.944	0.659	5.6e-99	5
	HNRNPA3	4.93e-151	0.281895	0.503	0.182	1.17e-146	5
	HNRNPD	8.17e-218	0.374066	0.782	0.32	1.93e-213	5
	HNRNPDL	6.1e-130	0.335349	0.741	0.374	1.44e-125	5
	HNRNPH3	3.53e-206	0.313935	0.681	0.263	8.36e-202	5
	HNRNPK	1.59e-145	0.25774	0.671	0.317	3.76e-141	5
	HNRNPM	4.69e-146	0.250372	0.856	0.482	1.11e-141	5
	HOOK3	2.14e-175	0.28335	0.349	0.082	5.06e-171	5
	HOXB7	5.18e-288	0.267338	0.415	0.09	1.23e-283	5
	HPCAL1	8.83e-236	0.396152	0.525	0.137	2.09e-231	5
	HPF1	6.31e-189	0.35896	0.427	0.107	1.49e-184	5
	HSBP1	6.15e-147	0.323095	0.53	0.198	1.46e-142	5
	HSP90AA1	6.28e-235	0.319223	1	0.809	1.49e-230	5
	HSPA4	3.81e-214	0.283953	0.636	0.23	9.02e-210	5
	HSPA8	1.41e-139	0.330875	0.626	0.273	3.34e-135	5
	HSPH1	9.52e-181	0.264201	0.678	0.28	2.25e-176	5
	HYPK	8.72e-138	0.259471	0.765	0.404	2.06e-133	5
	IBTK	1.24e-156	0.270098	0.314	0.073	2.94e-152	5
	IFITM3	2.92e-284	0.442479	0.431	0.079	6.92e-280	5
	IGF2BP1	1.23e-187	0.317684	0.282	0.05	2.9e-183	5
	IGF2BP2	6.91e-191	0.291459	0.543	0.183	1.64e-186	5
	IL13RA2	1.45e-206	0.329272	0.271	0.039	3.44e-202	5
	IL1A	9.42e-248	0.58526	0.371	0.053	2.23e-243	5
	IL1B	0	0.819664	0.904	0.278	0	5
	IL32	6.13e-187	0.315043	0.291	0.049	1.45e-182	5
	IL6	0	0.884312	0.821	0.222	0	5
	IL6ST	1.58e-154	0.256982	0.412	0.128	3.74e-150	5
	ILF3	2.65e-168	0.319865	0.791	0.379	6.27e-164	5
	INHBA	5.91e-289	0.472715	0.757	0.248	1.4e-284	5
[truncated: 620 more rows]
