# Supplementary material for: In vitro models of the crosstalk between multiple myeloma and stromal cells recapitulate the mild NF-κB activation observed in vivo
Source: Cell Death Dis. 2024 Oct 6;15(10):731. doi: 10.1038/s41419-024-07038-1 (PMC11456592; doi:10.1038/s41419-024-07038-1)
Supplement: Supplementary file 4 — Supplementary table 3 [file 41419_2024_7038_MOESM4_ESM.xlsx]

## Sheet: Sheet2
Supplementary Table 3
Figure 1
panel f	NF-κB is mainly cytoplasmic in hu MM.1S cells engrafting the mouse calvaria bones
						Patients .
		MM UT	MM TNF	SPNG	calvaria	1	3	4	6	9	8	7	5	2	POOL
	N° of cells	1007	880	223	2376	1890	594	677	564	881	408	508	341	1241	6223
	Median	0.55	1.47	0.83	0.87	0.82	0.97	0.98	0.96	0.97	1.11	1.16	1.19	1.08	0.98
	NCI>1.2, %	2	94	17	4	5	16	24	18	16	40	43	47	34	23
Figure 2	Heterogenous NF-κB dynamics in living MM cells are suggestive of autocrine/paracrine NF-kB modulation
panel d	Quantification of NF-κB dynamics in living MM.1S and HS-5 cells
		UT MM	UT HS-5	TNF-α MM	TNF-α HS-5
	N° of cells	6480	6966	6561	9396
	Median	0.84	0.65	1.46	1.17
Figure 3	Autocrine/paracrine signalling modulates NF-κB dynamics in both HS-5 stromal and myeloma MM.1S cells.
panel b	Quantification of NF-κB dynamics in cells exposed to medium flow delivering TNF-α
		MM.1S UT static	MM.1S UT FLOW	HS-5 UT static	HS-5 UT FLOW
	N° of cells	6480	8662	6966	8967
	Median	0.84	0.702	0.655	0.55
panel d	Quantification of NF-κB dynamics in cells exposed to medium flow delivering TNF-α
		MM + TNF static	MM + TNF FLOW	HS-5 + TNF static	HS-5 + TNF FLOW
	N° of cells	6561	7047	9396	4131
	Median	1.459	1.747	1.171	1.672
Figure 4	Cell-to-cell crosstalk is due to released chemokines and cytokines (CKs).
panel c	Paracrine signalling activates NF-κB dynamics only in MM.1S cells upon cocultures with HS-5 cells.
		p65-YFP MM.1S alone	p65-YFP MM.1S + dark HS-5	p65-YFP HS-5 alone	p65-YFP HS-5 + dark MM.1S
	N° of cells	10449	3159	6480	2349
	Median	0.697	0.774	0.672	0.64
Figure 5	Stroma-MM bi-directional paracrine crosstalk in compact 3D microenvironments.
panel d	A compact 3D scaffold dampens the basal NF-κB activity in MM.1S and HS-5 cell
		2D vs 3D in Untreated cells
		MM.1S cells		HS-5 cells
		2D	3D	2D	3D
	N° cells	6480	29930	6966	25584
	Median	0.84	0.66	0.66	0.63
panel f	A crowded 3D scaffold highlights NF-κB activation due to the reciprocal MM.1S-stromal crosstalk
		3D basal crosstalk
		MM.1S		HS-5
		closed	on crosstalk	on crosstalk	closed
	N° of cells	29930	8240	11400	25584
	Median	0.66	0.81	0.79	0.63
panel g	TNF-α driven NF-κB activation is dampened in 3D compact scaffolds.
		2D vs 3D upon TNF-α
		MM.1S cells		HS-5 cells
		2D	3D	2D	3D
	N° of cells	6929	5002	9184	7011
	Median	1.58	1.23	1.37	1.08
panel j	IL-1β triggers a potent paracrine signal from HS-5
		MM cells		SPNG
		3D UT	+ CM	UT	+IL1beta
	N° cells	9930	8241	226	227
	Median	0.66	0.83	0.68	0.76
Figure 6	Soluble crosstalk in the BM niche modulates the transcriptional profiles in both myeloma and stromal cells.
Panel b	HS-5 alone			HS-5 in coculture
	Overlap to	N cells	%	Overlap to	N cells	%
	MSC5	2962	79	MSC5	2000	97
	OLC	699	19	MSC1	48	3
	EC	60	2	MSC2	4
	MSC1	7	0.2
	MSC3	1
	total	3729	100	total	2052	100
Panel d	The autocrine/paracrine signalling in MM.1S-HS-5 cocultures activates in MM.1S transcription profiles typical of myeloma cells
			MM1.S in MONOculture					MM1.S in COculture
	Cluster N°	Identity	MMs in monocult.	% over total	Merged clusters	% over total, merged clusters		MMs in coculture	% over total	Merged clusters	% over total merged clusters
			cell N°		cell N°			cell N°		cell N°
	8	preBcells	1018	26.1	1764	45.2		243	14.3	531	34.3
	12	preBcells	746	19.1				288	16.9
	0	myeloma	1786	45.8	2139	54.8		529	31.1	1170	65.7
	9	myeloma	353	9				641	37.7
		TOTAL	3903		3903	100		1701		1701	100
Materials and Methods
2. Cell cultures
			2D static	2D flow	3D Chip	CKs
			Nunc™ Lab-Tek™	CellASICS	custom	24w Nunc™
	well size	volume (mm3)	200	0.75	1.4	500
		area (mm2)	80	6	7	80
	total cell number	MM.1S	50000	3000	35000	175000
		HS-5	20000	1000	20000	50000
	MM1.S	cells/volume in mm3	250	4000	35000	350
		cells/area in mm2	625	500	25000	2187.5
	HS-5	cells/volume in mm3	100	1333.33	14285.7	100
		cells/area in mm2	250	166.667	2857.14	625
